# Supplementary material for: Molecular Monitoring of Leiocassis longirostris Using Species-Specific qPCR Assays from Environmental DNA
Source: Animals (Basel). 2025 Nov 29;15(23):3451. doi: 10.3390/ani15233451 (PMC12691256; doi:10.3390/ani15233451)
Supplement: Supplementary file 1 [file animals-15-03451-s001.zip]

Archive with 2 entries (2 files):
- Supplementary Data S1-Molecular Monitoring of Leiocassis longirostris by qPCR Assay-1st revision.txt
- Supplementary Table S1-Molecular Monitoring of Leiocassis longirostris by qPCR Assay-1st revision.docx
