# Supplementary material for: Molecular Monitoring of Leiocassis longirostris Using Species-Specific qPCR Assays from Environmental DNA
Source: Animals (Basel). 2025 Nov 29;15(23):3451. doi: 10.3390/ani15233451 (PMC12691256; doi:10.3390/ani15233451)
Supplement: Supplementary file 1 [file animals-15-03451-s001.zip › Supplementary Data S1-Molecular Monitoring of Leiocassis longirostris by qPCR Assay-1st revision.txt]

>Leiocassis longirostris NC_014586 Bagridae
ATGGTCATCCGAAAAACACACCCCCTATTCAAAATTGTTAACGACGCATTAATTGATCTCCCCGCCCCATCCAACATTTCTGCATGATGAAATTTTGGTTCCCTATTACTACTATGCCTAATAATACAAATTATAACAGGATTATTCCTAGCCATACATTATACATCAGATATCTCAACCGCATTTTCATCCGTAGCCCACATCTGCCGAGACGTAAACTACGGATGAATTATCCGCAACCTCCACGCAAACGGAGCCTCCTTCTTCTTTATTTGCATTTACCTGCACATCGGACGGGGATTATACTACGGCTCCTATTTATATAAAGAAACCTGAAATATTGGAGTAATCTTACTACTTCTTGTGATAATAACAGCATTTGTTGGATATGTCCTACCATGAGGCCAAATATCTTTCTGAGGAGCAACAGTAATCACAAACCTACTTTCAGCAGTACCCTATATAGGAGACATACTTGTACAATGAATCTGAGGTGGATTTTCAGTAGACAACGCAACACTAACACGATTCTTCGCATTTCACTTTCTACTTCCATTCGCAGTTGTAGCAGCCACACTTCTACACGCCCTCTTCTTACATGAAACCGGCTCAAACAACCCACTAGGCTTAAACTCCGACGCAGACAAAATTTCCTTCCATCCATACTTCTCCTATAAAGACATTCTAGGATTCATTCTCCTCCTAACAGCCCTCGCATCCCTAGCACTTTTCTCACCTAATCTGCTAGGAGACCCAGAAAACTTCACCCCAGCTAATCCCTTAGTAACCCCTCCTCACATCAAGCCAGAATGGTACTTTCTATTTGCATACGCTATCCTACGCTCCATCCCAAACAAACTAGGAGGAGTCCTTGCCCTACTATTCTCAATCCTAGTACTTATAGTTGTACCCCTACTACATACATCCAAACAACAAGGTCTCACCTTCCGCCCTATCGCCCAATTTATATTCTGAGTACTAGTAGCAGACGTAATAATCCTCACCTGAATTGGAGGAATACCAGTCGAACACCCATTTATTATCATTGGACAAATTGCCTCCGTCCTATACTTCTCATTATTCCTAATCCTAAACCCTCTAACGGGCTGATTGGAAAATAAACTTCTAAACCTTCAA
>Leiocassis longirostris MK458524 Bagridae
ATGGTCATCCGAAAAACACACCCCCTATTCAAAATTGTTAACGACGCATTAATTGATCTCCCCGCCCCATCCAACATTTCTGCATGATGAAATTTTGGTTCCCTATTATTACTATGCCTAATAATACAAATTATAACAGGATTATTCCTAGCCATACATTATACATCAGATATCTCAACCGCATTTTCATCCGTAGCCCACATCTGCCGAGACGTAAACTACGGATGAATTATCCGCAACCTCCACGCAAACGGAGCCTCCTTCTTCTTTATTTGCATTTACCTGCACATCGGACGGGGGTTATACTACGGCTCCTATTTATATAAAGAAACCTGAAATATTGGAGTAATCTTACTACTTCTTGTGATAATAACAGCATTTGTTGGGTATGTCCTACCATGAGGCCAAATATCTTTCTGAGGAGCAACAGTAATCACAAACCTACTTTCAGCAGTACCCTATATAGGAGACATACTTGTACAATGAATCTGAGGTGGATTTTCAGTAGACAACGCAACACTAACACGATTCTTCGCATTTCACTTTCTACTTCCATTCGCAGTTGTAGCAGCCACACTTCTACACGCCCTCTTCTTACATGAAACCGGCTCAAACAACCCACTAGGCTTAAACTCCGACGCAGACAAAATTTCCTTCCATCCATACTTCTCCTATAAAGACATTCTAGGATTCATTCTCCTCCTAACAGCCCTCGCATCCCTAGCACTTTTCTCACCTAATCTGCTAGGAGACCCAGAAAACTTCACCCCAGCTAATCCCTTAGTAACCCCTCCTCACATCAAGCCAGAATGGTACTTTCTGTTTGCATACGCTATCCTACGCTCCATCCCAAACAAACTAGGAGGCGTCCTTGCCCTACTATTCTCAATCCTAGTACTTATAGTTGTACCCCTACTACATACATCCAAACAACAAGGTCTCACCTTCCGCCCTATCGCCCAATTTATATTCTGAGTACTAGTAGCAGACGTAATAATCCTCACCTGAATTGGAGGAATACCAGTCGAACACCCATTTATTATCATTGGACAAATTGCCTCCGTCCTATACTTCTCATTATTCCTAATCCTAAACCCTCTAACGGGCTGATTGGAAAATAAACTTCTAAACCTTCAA
>Leiocassis longirostris DQ321755 Bagridae
ATGGTCATCCGAAAAACACACCCCCTATTCAAAATTGTTAACGACGCATTAATTGATCTCCCCGCCCCATCCAACATTTCTGCATGATGAAATTTTGGTTCCCTATTACTACTATGCCTAATAATACAAATTATAACAGGATTATTCCTAGCCATACATTATACATCAGATATCTCAACCGCATTTTCATCCGTAGCCCACATCTGCCGAGACGTAAACTACGGATGAATTATCCGCAACCTCCACGCAAACGGAGCCTCCTTCTTCTTTATTTGCATTTACCTGCACATCGGACGGGGATTATACTACGGCTCCTATTTATATAAAGAAACCTGAAATATTGGAGTAATCTTACTACTTCTTGTGATAATAACAGCATTTGTTGGATATGTCCTACCATGAGGCCAAATATCTTTCTGAGGAGCAACAGTAATCACAAACCTACTTTCAGCAGTACCCTATATAGGAGACATACTTGTACAATGAATCTGAGGTGGATTTTCAGTAGACAACGCAACACTAACACGATTCTTCGCATTTCACTTTCTACTTCCATTCGCAGTTGTAGCAGCCACACTTCTACACGCCCTCTTCTTACATGAAACCGGCTCAAACAACCCACTAGGCTTAAACTCCGACGCAGACAAAATTTCCTTCCATCCATACTTCTCCTATAAAGACATTCTAGGATCCATTCTCCTCCTAACAGCCCTCGCATCCCTAGCACTTTTCTCACCTAATCTGCTAGGAGACCCAGAAAACTTCACCCCAGCTAATCCCTTAGTAACCCCTCCTCACATCAAGCCAGAATGGTACTTTCTATTTGCATACGCTATCCTACGCTCCATCCCAAACAAACTAGGAGGAGTCCTTGCCCTACTATTCTCAATCCTAGTACTTATAGTTGTACCCCTACTACATACATCCAAACAACAAGGTCTCACCTTCCGCCCTATCGCCCAATTTATATTCTGAGTACTAGTAGCAGACGTAATAATCCTCACCTGAATTGGAGGAATACCAGTCGAACACCCATTTATTATCATTGGACAAATTGCCTCCGTCCTATACTTCTCATTATTCCTAATCCTAAACCCTCTAACGGGCTGATTGGAAAATAAACTTCTAAACCTTCAA
>Leiocassis longirostris T020102MD AY912440 Bagridae
------------------------------AAAATTGTTAACGACGCATTAATTGATCTCCCCGCCCCATCCAACATTTCTGCATGATGAAATTTTGGTTCCCTATTACTACTATGCCTAATAATACAAATTATAACAGGATTATTCCTAGCCATACATTATACATCAGATATCTCAACCGCATTTTCATCCGTAGCCCACATCTGCCGAGACGTAAACTACGGATGAATTATCCGCAACCTCCACGCAAACGGAGCCTCCTTCTTCTTTATTTGCATTTACCTGCACATCGGACGGGGATTATACTACGGCTCCTATTTATATAAAGAAACCTGAAATATTGGAGTAATCTTACTACTTCTTGTGATAATAACAGCATTTGTTGGATATGTCCTACCATGAGGCCAAATATCTTTCTGAGGAGCAACAGTAATCACAAACCTACTTTCAGCAGTACCCTATATAGGAGACATACTTGTACAATGAATCTGAGGTGGATTTTCAGTAGACAACGCAACACTAACACGATTCTTCGCATTTCACTTTCTACTTCCATTCGCAGTTGTAGCAGCCACACTTCTACACGCCCTCTTCTTACATGAAACCGGCTCAAACAACCCACTAGGCTTAAACTCCGACGCAGACAAAATTTCCTTCCATCCATACTTCTCCTATAAAGACATTCTAGGATTCATTCTCCTCCTAACAGCCCTCGCATCCCTAGCACTTTTCTCACCTAATCTGCTAGGAGACCCAGAAAACTTCACCCCAGCTAATCCCTTAGTAACCCCTCCTCACATCAAGCCAGAATGGTACTTTCTATTTGCATACGCTATCCTACGCTCCATCCCAAACAAACTAGGAGGAGTCCTTGCCCTACTATTCTCAATCCTAGTACTTATAGTTGTACCCCTACTACATACATCCAAACAACAAGGTCTCACCTTCCGCCCTATCGCCCAATTTATATTCTGAGTACTAGTAGCAGACGTAATAATCCTCACCTGAATTGGAGGAATACCAGTCGAACACCCATTTATTATCATTGGACAAATTGCCTCCGTCCTATACTTCTCATTATTCCTAATCCTAAACCCTCTAACGGGCTGATTGGAAAATAAA---------------
>Leiocassis longirostris IHB 0305228 AY912441 Bagridae
------------------------------AAAATTGTTAACGACGCATTAATTGATCTCCCCGCCCCATCCAACATTTCTGCATGATGAAATTTTGGTTCCCTATTACTACTATGCCTAATAATACAAATTATAACAGGATTATTCCTAGCCATACATTATACATCAGATATCTCAACCGCATTTTCATCCGTAGCCCACATCTGCCGAGACGTAAACTACGGATGAATTATCCGCAACCTCCACGCAAACGGAGCCTCCTTCTTCTTTATTTGCATTTACCTGCACATCGGACGGGGATTATACTACGGCTCCTATTTATATAAAGAAACCTGAAATATTGGAGTAATCTTACTACTTCTTGTGATAATAACAGCATTTGTTGGATATGTCCTACCATGAGGCCAAATATCTTTCTGAGGAGCAACAGTAATCACAAACCTACTTTCAGCAGTACCCTATATAGGAGACATACTTGTACAATGAATCTGAGGTGGATTTTCAGTAGACAACGCAACACTAACACGATTCTTCGCATTTCACTTTCTACTTCCATTCGCAGTTGTAGCAGCCACACTTCTACACGCCCTCTTCTTACATGAAACCGGCTCAAACAACCCACTAGGCTTAAACTCCGACGCAGACAAAATTTCCTTCCATCCATACTTCTCCTATAAAGACATTCTAGGATTCATTCTCCTCCTAACAGCCCTCGCATCCCTAGCACTTTTCTCACCTAATCTGCTAGGAGACCCAGAAAACTTCACCCCAGCTAATCCCTTAGTAACCCCTCCTCACATCAAGCCAGAATGGTACTTTCTATTTGCATACGCTATCCTACGCTCCATCCCAAACAAACTAGGAGGAGTCCTTGCCCTACTATTCTCAATCCTAGTACTTATAGTTGTACCCCTACTACATACATCCAAACAACAAGGTCTCACCTTCCGCCCTATCGCCCAATTTATATTCTGAGTACTAGTAGCAGACGTAATAATCCTCACCTGAATTGGAGGAATACCAGTCGAACACCCATTTATTATCATTGGACAAATTGCCTCCGTCCTATACTTCTCATTATTCCTAATCCTAAACCCTCTAACAGGCTGATTAGAAAATAAA---------------
>Leiocassis longirostris IHB 0305229 AY912442 Bagridae
------------------------------AAAATTGTTAACGACGCATTAATTGATCTCCCCGCCCCATCCAACATTTCTGCATGATGAAATTTTGGTTCCCTATTATTACTATGCCTAATAATACAAATTATAACAGGATTATTCCTAGCCATACATTATACATCAGATATCTCAACCGCATTTTCATCCGTAGCCCACATCTGCCGAGACGTAAACTACGGATGAATTATCCGCAACCTCCACGCAAACGGAGCCTCCTTCTTCTTTATTTGCATTTACCTGCACATCGGACGGGGGTTATACTACGGCTCCTATTTATATAAAGAAACCTGAAATATTGGAGTAATCTTACTACTTCTTGTGATAATAACAGCATTTGTCGGGTATGTCCTACCATGAGGCCAAATATCTTTCTGAGGAGCAACAGTAATCACAAACCTACTTTCAGCAGTACCCTATATAGGAGACATACTTGTACAATGAATCTGAGGTGGATTTTCAGTAGACAACGCAACACTAACACGATTCTTCGCATTTCACTTTCTACTTCCATTCGCAGTTGTAGCAGCCACACTTCTACACGCCCTCTTCTTACATGAAACCGGCTCAAACAACCCACTAGGCTTAAACTCCGACGCAGACAAAATTTCCTTCCATCCATACTTCTCCTATAAAGACATTCTAGGATTCATTCTCCTCCTAACAGCCCTCGCATCCCTAGCACTTTTCTCACCTAATCTGCTAGGAGACCCAGAAAACTTCACCCCAGCTAATCCCTTAGTAACCCCTCCTCACATCAAGCCAGAATGGTACTTTCTGTTTGCATACGCTATCCTACGCTCCATCCCAAACAAACTAGGAGGAGTCCTTGCCCTACTATTCTCAATCCTAGTACTTATAGTTGTACCCCTACTACATACATCCAAACAACAAGGTCTCACCTTCCGCCCTATCGCCCAATTTATATTCTGAGTACTAGTAGCAGACGTAATAATCCTCACCTGAATTGGAGGAATACCAGTCGAACACCCATTTATTATCATTGGACAAATTGCCTCCGTCCTATACTTCTCATTATTCCTAATCCTAAACCCTCTAACGGGCTGATTGGAAAATAAA---------------
>Leiocassis longirostris IHB 20190805116 MT330327 Bagridae
------------------------------AAAATTGTTAACGACGCATTAATTGATCTCCCCGCCCCATCCAACATTTCTGCATGATGAAATTTTGGTTCCCTATTATTACTATGCCTAATAATACAAATTATAACAGGATTATTCCTAGCCATACATTATACATCAGATATCTCAACCGCATTTTCATCCGTAGCCCACATCTGCCGAGACGTAAACTACGGATGAATTATCCGCAACCTCCACGCAAACGGAGCCTCCTTCTTCTTTATTTGCATTTACCTGCACATCGGACGGGGGTTATACTACGGCTCCTATTTATATAAAGAAACCTGAAATATTGGAGTAATCTTACTACTTCTTGTGATAATAACAGCATTTGTCGGGTATGTCCTACCATGAGGCCAAATATCTTTCTGAGGAGCAACAGTAATCACAAACCTACTTTCAGCAGTACCCTATATAGGAGACATACTTGTACAATGAATCTGAGGTGGATTTTCAGTAGACAACGCAACACTAACACGATTCTTCGCATTTCACTTTCTACTTCCATTCGCAGTTGTAGCAGCCACACTTCTACACGCCCTCTTCTTACATGAAACCGGCTCAAACAACCCACTAGGCTTAAACTCCGACGCAGACAAAATTTCCTTCCATCCATACTTCTCCTATAAAGACATTCTAGGATTCATTCTCCTCCTAACAGCCCTCGCATCCCTAGCACTTTTCTCACCTAATCTGCTAGGAGACCCAGAAAACTTCACCCCAGCTAATCCCTTAGTAACCCCTCCTCACATCAAGCCAGAATGGTACTTTCTGTTTGCATACGCTATCCTACGCTCCATCCCAAACAAACTAGGAGGCGTCCTTGCCCTACTATTCTCAATCCTAGTACTTATAGTTGTACCCCTACTACATACATCCAAACAACAAGGTCTCACCTTCCGCCCTATCGCCCAATTTATATTCTGAGTACTAGTAGCAGACGTAATAATCCTCACCTGAATTGGAGGAATACCAGTCGAACACCCATTTATTATCATTGGACAAATTGCCTCCGTCCTATACTTCTCATTATTCCTAATCCTAAACCCTCTAACGGGCTGATTGGAAAATAAA---------------
>Llo-A001
ATGGTCATCCGAAAAACACACCCCCTATTCAAAATTGTTAACGACGCATTAATTGATCTCCCCGCCCCATCCAACATTTCTGCATGATGAAATTTTGGTTCCCTATTACTACTATGCCTAATAATACAAATTATAACAGGATTATTCCTAGCCATACATTATACATCAGATATCTCAACCGCATTTTCATCCGTAGCCCACATCTGCCGAGACGTAAACTACGGATGAATTATCCGCAACCTCCACGCAAACGGAGCCTCCTTCTTCTTTATTTGCATTTACCTGCACATCGGACGGGGATTATACTACGGCTCCTATTTATATAAAGAAACCTGAAATATTGGAGTAATCTTACTACTTCTTGTGATAATAACAGCATTTGTTGGATATGTCCTACCATGAGGCCAAATATCTTTCTGAGGAGCAACAGTAATCACAAACCTACTTTCAGCAGTACCCTATATAGGAGACATACTTGTACAATGAATCTGAGGTGGATTTTCAGTAGACAACGCAACACTAACACGATTCTTCGCATTTCACTTTCTACTTCCATTCGCAGTTGTAGCAGCCACACTTCTACACGCCCTCTTCTTACATGAAACCGGCTCAAACAACCCACTAGGCTTAAACTCCGACGCAGACAAAATTTCCTTCCATCCATACTTCTCCTATAAAGACATTCTAGGATTCATTCTCCTCCTAACAGCCCTCGCATCCCTAGCACTTTTCTCACCTAATCTGCTAGGAGACCCAGAAAACTTCACCCCAGCTAATCCCTTAGTAACCCCTCCTCACATCAAGCCAGAATGGTACTTTCTATTTGCATACGCTATCCTACGCTCCATCCCAAACAAACTAGGAGGAGTCCTTGCCCTACTATTCTCAATCCTAGTACTTATAGTTGTACCCCTACTACATACATCCAAACAACAAGGTCTCACCTTCCGCCCTATCGCCCAATTTATATTCTGAGTACTAGTAGCAGACGTAATAATCCTCACCTGAATTGGAGGAATACCAGTCGAACACCCATTTATTATCATTGGACAAATTGCCTCCGTCCTATACTTCTCATTATTCCTAATCCTAAACCCTCTAACGGGCTGATTGGAAAATAAACTTCTAAACCTTCAA
>Llo-A002
ATGGTCATCCGAAAAACACACCCCCTATTCAAAATTGTTAACGACGCATTAATTGATCTCCCCGCCCCATCCAACATTTCTGCATGATGAAATTTTGGTTCCCTATTACTACTATGCCTAATAATACAAATTATAACAGGATTATTCCTAGCCATACATTATACATCAGATATCTCAACCGCATTTTCATCCGTAGCCCACATCTGCCGAGACGTAAACTACGGATGAATTATCCGCAACCTCCACGCAAACGGAGCCTCCTTCTTCTTTATTTGCATTTACCTGCACATCGGACGGGGATTATACTACGGCTCCTATTTATATAAAGAAACCTGAAATATTGGAGTAATCTTACTACTTCTTGTGATAATAACAGCATTTGTTGGATATGTCCTACCATGAGGCCAAATATCTTTCTGAGGAGCAACAGTAATCACAAACCTACTTTCAGCAGTACCCTATATAGGAGACATACTTGTACAATGAATCTGAGGTGGATTTTCAGTAGACAACGCAACACTAACACGATTCTTCGCATTTCACTTTCTACTTCCATTCGCAGTTGTAGCAGCCACACTTCTACACGCCCTCTTCTTACATGAAACCGGCTCAAACAACCCACTAGGCTTAAACTCCGACGCAGACAAAATTTCCTTCCATCCATACTTCTCCTATAAAGACATTCTAGGATTCATTCTCCTCCTAACAGCCCTCGCATCCCTAGCACTTTTCTCACCTAATCTGCTAGGAGACCCAGAAAACTTCACCCCAGCTAATCCCTTAGTAACCCCTCCTCACATCAAGCCAGAATGGTACTTTCTATTTGCATACGCTATCCTACGCTCCATCCCAAACAAACTAGGAGGAGTCCTTGCCCTACTATTCTCAATCCTAGTACTTATAGTTGTACCCCTACTACATACATCCAAACAACAAGGTCTCACCTTCCGCCCTATCGCCCAATTTATATTCTGAGTACTAGTAGCAGACGTAATAATCCTCACCTGAATTGGAGGAATACCAGTCGAACACCCATTTATTATCATTGGACAAATTGCCTCCGTCCTATACTTCTCATTATTCCTAATCCTAAACCCTCTAACGGGCTGATTGGAAAATAAACTTCTAAACCTTCAA
>Llo-R001
ATGGTCATCCGAAAAACACACCCCCTATTCAAAATTGTTAACGACGCATTAATTGATCTCCCCGCCCCATCCAACATTTCTGCATGATGAAATTTTGGTTCCCTATTACTACTATGCCTAATAATACAAATTATAACAGGATTATTCCTAGCCATACATTATACATCAGATATCTCAACCGCATTTTCATCCGTAGCCCACATCTGCCGAGACGTAAACTACGGATGAATTATCCGCAACCTCCACGCAAACGGAGCCTCCTTCTTCTTTATTTGCATTTACCTGCACATCGGACGGGGATTATACTACGGCTCCTATTTATATAAAGAAACCTGAAATATTGGAGTAATCTTACTACTTCTTGTGATAATAACAGCATTTGTTGGATATGTCCTACCATGAGGCCAAATATCTTTCTGAGGAGCAACAGTAATCACAAACCTACTTTCAGCAGTACCCTATATAGGAGACATACTTGTACAATGAATCTGAGGTGGATTTTCAGTAGACAACGCAACACTAACACGATTCTTCGCATTTCACTTTCTACTTCCATTCGCAGTTGTAGCAGCCACACTTCTACACGCCCTCTTCTTACATGAAACCGGCTCAAACAACCCACTAGGCTTAAACTCCGACGCAGACAAAATTTCCTTCCATCCATACTTCTCCTATAAAGACATTCTAGGATTCATTCTCCTCCTAACAGCCCTCGCATCCCTAGCACTTTTCTCACCTAATCTGCTAGGAGACCCAGAAAACTTCACCCCAGCTAATCCCTTAGTAACCCCTCCTCACATCAAGCCAGAATGGTACTTTCTATTTGCATACGCTATCCTACGCTCCATCCCAAACAAACTAGGAGGAGTCCTTGCCCTACTATTCTCAATCCTAGTACTTATAGTTGTACCCCTACTACATACATCCAAACAACAAGGTCTCACCTTCCGCCCTATCGCCCAATTTATATTCTGAGTACTAGTAGCAGACGTAATAATCCTCACCTGAATTGGAGGAATACCAGTCGAACACCCATTTATTATCATTGGACAAATTGCCTCCGTCCTATACTTCTCATTATTCCTAATCCTAAACCCTCTAACGGGCTGATTGGAAAATAAACTTCTAAACCTTCAA
>Llo-R002
ATGGTCATCCGAAAAACACACCCCCTATTCAAAATTGTTAACGACGCATTAATTGATCTCCCCGCCCCATCCAACATTTCTGCATGATGAAATTTTGGTTCCCTATTACTACTATGCCTAATAATACAAATTATAACAGGATTATTCCTAGCCATACATTATACATCAGATATCTCAACCGCATTTTCATCCGTAGCCCACATCTGCCGAGACGTAAACTACGGATGAATTATCCGCAACCTCCACGCAAACGGAGCCTCCTTCTTCTTTATTTGCATTTACCTGCACATCGGACGGGGATTATACTACGGCTCCTATTTATATAAAGAAACCTGAAATATTGGAGTAATCTTACTACTTCTTGTGATAATAACAGCATTTGTTGGATATGTCCTACCATGAGGCCAAATATCTTTCTGAGGAGCAACAGTAATCACAAACCTACTTTCAGCAGTACCCTATATAGGAGACATACTTGTACAATGAATCTGAGGTGGATTTTCAGTAGACAACGCAACACTAACACGATTCTTCGCATTTCACTTTCTACTTCCATTCGCAGTTGTAGCAGCCACACTTCTACACGCCCTCTTCTTACATGAAACCGGCTCAAACAACCCACTAGGCTTAAACTCCGACGCAGACAAAATTTCCTTCCATCCATACTTCTCCTATAAAGACATTCTAGGATTCATTCTCCTCCTAACAGCCCTCGCATCCCTAGCACTTTTCTCACCTAATCTGCTAGGAGACCCAGAAAACTTCACCCCAGCTAATCCCTTAGTAACCCCTCCTCACATCAAGCCAGAATGGTACTTTCTATTTGCATACGCTATCCTACGCTCCATCCCAAACAAACTAGGAGGAGTCCTTGCCCTACTATTCTCAATCCTAGTACTTATAGTTGTACCCCTACTACATACATCCAAACAACAAGGTCTCACCTTCCGCCCTATCGCCCAATTTATATTCTGAGTACTAGTAGCAGACGTAATAATCCTCACCTGAATTGGAGGAATACCAGTCGAACACCCATTTATTATCATTGGACAAATTGCCTCCGTCCTATACTTCTCATTATTCCTAATCCTAAACCCTCTAACGGGCTGATTGGAAAATAAACTTCTAAACCTTCAA
>Llo-R003
ATGGTCATCCGAAAAACACACCCCCTATTCAAAATTGTTAACGACGCATTAATTGATCTCCCCGCCCCATCCAACATTTCTGCATGATGAAATTTTGGTTCCCTATTACTACTATGCCTAATAATACAAATTATAACAGGATTATTCCTAGCCATACATTATACATCAGATATCTCAACCGCATTTTCATCCGTAGCCCACATCTGCCGAGACGTAAACTACGGATGAATTATCCGCAACCTCCACGCAAACGGAGCCTCCTTCTTCTTTATTTGCATTTACCTGCACATCGGACGGGGATTATACTACGGCTCCTATTTATATAAAGAAACCTGAAATATTGGAGTAATCTTACTACTTCTTGTGATAATAACAGCATTTGTTGGATATGTCCTACCATGAGGCCAAATATCTTTCTGAGGAGCAACAGTAATCACAAACCTACTTTCAGCAGTACCCTATATAGGAGACATACTTGTACAATGAATCTGAGGTGGATTTTCAGTAGACAACGCAACACTAACACGATTCTTCGCATTTCACTTTCTACTTCCATTCGCAGTTGTAGCAGCCACACTTCTACACGCCCTCTTCTTACATGAAACCGGCTCAAACAACCCACTAGGCTTAAACTCCGACGCAGACAAAATTTCCTTCCATCCATACTTCTCCTATAAAGACATTCTAGGATTCATTCTCCTCCTAACAGCCCTCGCATCCCTAGCACTTTTCTCACCTAATCTGCTAGGAGACCCAGAAAACTTCACCCCAGCTAATCCCTTAGTAACCCCTCCTCACATCAAGCCAGAATGGTACTTTCTATTTGCATACGCTATCCTACGCTCCATCCCAAACAAACTAGGAGGAGTCCTTGCCCTACTATTCTCAATCCTAGTACTTATAGTTGTACCCCTACTACATACATCCAAACAACAAGGTCTCACCTTCCGCCCTATCGCCCAATTTATATTCTGAGTACTAGTAGCAGACGTAATAATCCTCACCTGAATTGGAGGAATACCAGTCGAACACCCATTTATTATCATTGGACAAATTGCCTCCGTCCTATACTTCTCATTATTCCTAATCCTAAACCCTCTAACGGGCTGATTGGAAAATAAACTTCTAAACCTTCAA
>Llo-R004
ATGGTCATCCGAAAAACACACCCCCTATTCAAAATTGTTAACGACGCATTAATTGATCTCCCCGCCCCATCCAACATTTCTGCATGATGAAATTTTGGTTCCCTATTACTACTATGCCTAATAATACAAATTATAACAGGATTATTCCTAGCCATACATTATACATCAGATATCTCAACCGCATTTTCATCCGTAGCCCACATCTGCCGAGACGTAAACTACGGATGAATTATCCGCAACCTCCACGCAAACGGAGCCTCCTTCTTCTTTATTTGCATTTACCTGCACATCGGACGGGGATTATACTACGGCTCCTATTTATATAAAGAAACCTGAAATATTGGAGTAATCTTACTACTTCTTGTGATAATAACAGCATTTGTTGGATATGTCCTACCATGAGGCCAAATATCTTTCTGAGGAGCAACAGTAATCACAAACCTACTTTCAGCAGTACCCTATATAGGAGACATACTTGTACAATGAATCTGAGGTGGATTTTCAGTAGACAACGCAACACTAACACGATTCTTCGCATTTCACTTTCTACTTCCATTCGCAGTTGTAGCAGCCACACTTCTACACGCCCTCTTCTTACATGAAACCGGCTCAAACAACCCACTAGGCTTAAACTCCGACGCAGACAAAATTTCCTTCCATCCATACTTCTCCTATAAAGACATTCTAGGATTCATTCTCCTCCTAACAGCCCTCGCATCCCTAGCACTTTTCTCACCTAATCTGCTAGGAGACCCAGAAAACTTCACCCCAGCTAATCCCTTAGTAACCCCTCCTCACATCAAGCCAGAATGGTACTTTCTATTTGCATACGCTATCCTACGCTCCATCCCAAACAAACTAGGAGGAGTCCTTGCCCTACTATTCTCAATCCTAGTACTTATAGTTGTACCCCTACTACATACATCCAAACAACAAGGTCTCACCTTCCGCCCTATCGCCCAATTTATATTCTGAGTACTAGTAGCAGACGTAATAATCCTCACCTGAATTGGAGGAATACCAGTCGAACACCCATTTATTATCATTGGACAAATTGCCTCCGTCCTATACTTCTCATTATTCCTAATCCTAAACCCTCTAACGGGCTGATTGGAAAATAAACTTCTAAACCTTCAA
>Llo-R005
ATGGTCATCCGAAAAACACACCCCCTATTCAAAATTGTTAACGACGCATTAATTGATCTCCCCGCCCCATCCAACATTTCTGCATGATGAAATTTTGGTTCCCTATTACTACTATGCCTAATAATACAAATTATAACAGGATTATTCCTAGCCATACATTATACATCAGATATCTCAACCGCATTTTCATCCGTAGCCCACATCTGCCGAGACGTAAACTACGGATGAATTATCCGCAACCTCCACGCAAACGGAGCCTCCTTCTTCTTTATTTGCATTTACCTGCACATCGGACGGGGATTATACTACGGCTCCTATTTATATAAAGAAACCTGAAATATTGGAGTAATCTTACTACTTCTTGTGATAATAACAGCATTTGTTGGATATGTCCTACCATGAGGCCAAATATCTTTCTGAGGAGCAACAGTAATCACAAACCTACTTTCAGCAGTACCCTATATAGGAGACATACTTGTACAATGAATCTGAGGTGGATTTTCAGTAGACAACGCAACACTAACACGATTCTTCGCATTTCACTTTCTACTTCCATTCGCAGTTGTAGCAGCCACACTTCTACACGCCCTCTTCTTACATGAAACCGGCTCAAACAACCCACTAGGCTTAAACTCCGACGCAGACAAAATTTCCTTCCATCCATACTTCTCCTATAAAGACATTCTAGGATTCATTCTCCTCCTAACAGCCCTCGCATCCCTAGCACTTTTCTCACCTAATCTGCTAGGAGACCCAGAAAACTTCACCCCAGCTAATCCCTTAGTAACCCCTCCTCACATCAAGCCAGAATGGTACTTTCTATTTGCATACGCTATCCTACGCTCCATCCCAAACAAACTAGGAGGAGTCCTTGCCCTACTATTCTCAATCCTAGTACTTATAGTTGTACCCCTACTACATACATCCAAACAACAAGGTCTCACCTTCCGCCCTATCGCCCAATTTATATTCTGAGTACTAGTAGCAGACGTAATAATCCTCACCTGAATTGGAGGAATACCAGTCGAACACCCATTTATTATCATTGGACAAATTGCCTCCGTCCTATACTTCTCATTATTCCTAATCCTAAACCCTCTAACGGGCTGATTGGAAAATAAACTTCTAAACCTTCAA
>Llo-R006
ATGGTCATCCGAAAAACACACCCCCTATTCAAAATTGTTAACGACGCATTAATTGATCTCCCCGCCCCATCCAACATTTCTGCATGATGAAATTTTGGTTCCCTATTACTACTATGCCTAATAATACAAATTATAACAGGATTATTCCTAGCCATACATTATACATCAGATATCTCAACCGCATTTTCATCCGTAGCCCACATCTGCCGAGACGTAAACTACGGATGAATTATCCGCAACCTCCACGCAAACGGAGCCTCCTTCTTCTTTATTTGCATTTACCTGCACATCGGACGGGGATTATACTACGGCTCCTATTTATATAAAGAAACCTGAAATATTGGAGTAATCTTACTACTTCTTGTGATAATAACAGCATTTGTTGGATATGTCCTACCATGAGGCCAAATATCTTTCTGAGGAGCAACAGTAATCACAAACCTACTTTCAGCAGTACCCTATATAGGAGACATACTTGTACAATGAATCTGAGGTGGATTTTCAGTAGACAACGCAACACTAACACGATTCTTCGCATTTCACTTTCTACTTCCATTCGCAGTTGTAGCAGCCACACTTCTACACGCCCTCTTCTTACATGAAACCGGCTCAAACAACCCACTAGGCTTAAACTCCGACGCAGACAAAATTTCCTTCCATCCATACTTCTCCTATAAAGACATTCTAGGATTCATTCTCCTCCTAACAGCCCTCGCATCCCTAGCACTTTTCTCACCTAATCTGCTAGGAGACCCAGAAAACTTCACCCCAGCTAATCCCTTAGTAACCCCTCCTCACATCAAGCCAGAATGGTACTTTCTATTTGCATACGCTATCCTACGCTCCATCCCAAACAAACTAGGAGGAGTCCTTGCCCTACTATTCTCAATCCTAGTACTTATAGTTGTACCCCTACTACATACATCCAAACAACAAGGTCTCACCTTCCGCCCTATCGCCCAATTTATATTCTGAGTACTAGTAGCAGACGTAATAATCCTCACCTGAATTGGAGGAATACCAGTCGAACACCCATTTATTATCATTGGACAAATTGCCTCCGTCCTATACTTCTCATTATTCCTAATCCTAAACCCTCTAACGGGCTGATTGGAAAATAAACTTCTAAACCTTCAA
>Tachysurus crassilabris NC_021394 Bagridae
ATGGTCATCCGAAAAACACACCCCCTATTCAAAATTGTTAACGACGCATTAATTGATCTCCCCGCCCCATCCAACATTTCTGCATGATGAAATTTTGGTTCTCTATTATTACTATGCCTAATAATACAAATTATAACAGGATTATTCCTAGCCATACATTATACATCAGATATTTCAACCGCATTTTCATCCGTAGCCCACATCTGCCGAGACGTAAACTACGGATGAATTATCCGCAACCTCCACGCAAACGGAGCCTCATTCTTCTTTATTTGCATTTACCTGCATATCGGACGGGGGTTATACTACGGCTCCTATTTATATAAAGAAACCTGAAATATTGGAGTAATCTTACTACTTCTTGTGATAATAACAGCATTTGTTGGATATGTCTTACCATGAGGCCAAATATCTTTCTGAGGAGCAACAGTAATCACAAACCTACTTTCAGCAGTACCCTATATAGGAGACATACTTGTACAATGAATCTGAGGTGGATTTTCAGTAGACAACGCAACACTAACACGATTCTTCGCATTTCACTTTCTACTTCCATTTGCAGTTGTAGCAGCCACACTTCTACACGCCCTCTTCTTACATGAAACCGGCTCAAACAACCCACTAGGCTTAAACTCCGACGCAGACAAAATTTCCTTCCACCCATACTTCTCCTACAAAGACATTCTAGGATTCATTCTTCTCCTAACAGCCCTCGCATCCCTAGCACTTTTCTCACCTAATCTGCTAGGAGACCCAGAAAACTTCACCCCAGCTAACCCCTTAGTAACCCCTCCCCATATCAAGCCAGAATGGTACTTTCTATTTGCATACGCCATCCTACGCTCCATCCCAAACAAACTAGGAGGAGTCCTTGCCCTACTATTCTCAATCCTAGTACTTATAGTTGTACCCCTACTACATACATCCAAACAACAAGGTCTCACCTTCCGCCCTATTGCCCAATTTATATTCTGAGTACTAGTAGCAGACGTAATAATCCTCACCTGAATTGGAGGGATACCAGTAGAACACCCATTTATTATCATTGGACAAATTGCCTCTGTCCTATACTTCTCATTATTCCTAATCCTAAACCCTCTAACGGGCTGATTAGAAAATAAACTTCTAAACCTTCAA
>Pseudobagrus tenuis NC_035498 Bagridae
ATGGTCATCCGAAAAACACACCCCCTATTCAAAATTGTTAACGACGCATTAATTGATCTCCCCGCCCCATCCAACATTTCTGCATGATGAAATTTTGGTTCCCTATTATTACTATGCCTAATAATACAAATTATAACAGGATTATTCCTAGCCATACATTATACATCAGATATTTCAACCGCATTTTCATCCGTAGCCCACATCTGCCGAGACGTAAACTACGGATGAATTATCCGCAACCTCCACGCAAACGGAGCCTCCTTCTTCTTTATTTGCATTTACCTGCACATCGGACGGGGGCTATACTACGGCTCCTATTTATATAAAGAAACCTGAAATATTGGAGTAATCTTACTACTTCTTGTAATAATAACAGCATTTGTTGGGTATGTCCTACCATGAGGCCAAATATCTTTCTGAGGAGCAACAGTAATCACAAACCTACTTTCAGCAGTACCCTATATAGGAGACATACTTGTACAATGAATCTGAGGTGGATTTTCAGTAGACAACGCAACACTAACACGATTCTTCGCATTTCACTTTCTACTTCCATTTGCAGTTGTAGCAGCCACACTTCTGCACGCCCTCTTCTTACATGAAACCGGCTCAAACAACCCACTAGGCTTAAACTCCGATGCAGACAAAATTTCCTTCCACCCATACTTCTCCTATAAAGACATTCTAGGATTCATTCTTCTCCTAACAGCCCTCGCATCCCTAGCACTTTTCTCACCTAATCTACTAGGAGACCCAGAAAACTTCACTCCAGCCAATCCCTTAGTAACCCCTCCTCACATCAAGCCAGAATGGTACTTTCTATTTGCATACGCTATCCTGCGCTCCATCCCAAACAAACTAGGAGGAGTCCTTGCCCTACTATTCTCAATCCTAGTACTTATGGTTGTACCCCTACTACATACATCCAAACAACAAGGTCTCACCTTCCGCCCCATTGCCCAATTTATATTCTGAGTACTAGTAGCAGACGTAATAATCCTTACCTGAATTGGAGGAATACCAGTCGAACACCCATTTATTATCATTGGACAAATTGCCTCTGTCCTATACTTCTCATTATTCCTAATCCTAAACCCTCTAACGGGCTGATTAGAAAATAAACTTCTAAACCTTCAA
>Pseudobagrus albomarginatus NC_022726 Bagridae
ATGGTCATCCGAAAAACACACCCCCTATTCAAAATTGTTAACGACGCATTAATTGATCTCCCCGCCCCATCCAACATTTCTGCATGATGAAATTTTGGTTCCCTATTATTACTATGCCTAATAATACAAATTATAACAGGATTATTCCTAGCCATACATTATACATCAGATATTTCAACCGCATTTTCATCCGTAGCCCACATCTGCCGAGACGTAAACTACGGATGAATTATCCGCAACCTCCACGCAAACGGAGCCTCCTTCTTCTTTATTTGCATTTACCTGCACATCGGACGGGGGCTATATTACGGCTCCTATTTATATAAAGAAACCTGAAATATTGGAGTAATCTTACTACTTCTTGTAATAATAACAGCATTTGTTGGGTATGTCCTACCATGAGGCCAAATATCTTTCTGAGGAGCAACAGTAATCACAAACCTACTTTCAGCAGTACCCTATATAGGAGACATACTTGTACAATGAATCTGAGGTGGATTTTCAGTAGACAACGCAACACTAACACGATTCTTCGCATTTCACTTTCTACTTCCATTTGCAGTTGTAGCAGCCACACTTCTGCACGCCCTCTTCTTACATGAAACCGGCTCAAACAACCCACTAGGCTTAAACTCCGATGCAGACAAAATTTCCTTCCACCCATACTTCTCCTATAAAGACATTCTAGGATTCATTCTTCTCCTAACAGCCCTCGCATCCCTAGCACTTTTCTCACCTAATCTACTAGGAGACCCAGAAAACTTCACTCCAGCCAATCCCTTAGTAACCCCTCCTCACATCAAGCCAGAATGGTACTTTCTATTTGCATACGCTATCCTGCGCTCCATCCCAAACAAACTAGGAGGAGTCCTTGCCCTACTATTCTCAATCCTAGTACTTATAGTTGTACCCCTACTACATACATCCAAACAACAAGGTCTCACCTTCCGCCCCATTGCCCAATTTATATTCTGAGTACTAGTAGCAGACGTAATAATCCTTACCTGAATTGGAGGAATACCAGTCGAACACCCATTTATTATCATTGGACAAATTGCCTCTGTCCTATACTTCTCATTATTCCTAATCCTAAACCCTCTAACGGGCTGATTAGAAAATAAACTTCTAAACCTTCAA
>Pseudobagrus ussuriensis NC_020344 Bagridae
ATGGTCATCCGAAAAACACACCCCCTATTCAAAATTGTTAACGACGCATTAATTGATCTCCCCGCCCCCTCCAACATTTCTGCATGATGAAATTTTGGTTCCCTATTACTACTCTGTCTAATAATACAAATTATAACAGGATTATTCCTGGCCATACATTATACATCAGATATTTCAACCGCATTTTCATCCGTAGCCCATATCTGCCGAGACGTAAACTACGGATGAATTATCCGCAACCTACACGCAAACGGCGCCTCCTTCTTCTTTATCTGCATTTACCTGCACATCGGACGGGGATTATACTACGGCTCCTACTTATATAAAGAAACCTGAAACATTGGAGTAATCTTACTACTTCTTGTGATAATAACAGCATTTGTTGGATATGTACTACCATGAGGTCAAATATCTTTCTGAGGAGCAACAGTAATCACAAATCTCCTTTCAGCAGTACCTTATATAGGAGACATACTAGTACAATGAATCTGAGGTGGATTTTCAGTAGACAACGCAACATTGACACGATTCTTCGCATTTCACTTCCTACTCCCATTTGCAGTTGTAGCAGCCACACTTTTACACGCCCTCTTCCTACATGAAACCGGCTCAAACAACCCACTAGGCCTAAACTCAGACGCAGACAAAATCTCCTTCCACCCATACTTCTCCTACAAAGACATTCTAGGGTTCATTGTTCTCCTAACAGCCCTCGCATCCCTAGCACTTTTCTCACCCAACCTACTAGGTGACCCAGAAAACTTTACTCCAGCTAATCCCTTAGTAACCCCTCCTCACATCAAGCCAGAATGATACTTTCTATTTGCATACGCTATCCTACGCTCTATCCCCAACAAACTAGGAGGAGTCCTTGCCCTACTATTCTCGATCCTAGTACTTATAGTCGTACCCCTACTACATACATCCAAACAACAAGGCCTAACCTTCCGTCCTATCGCCCAATTTATATTCTGAGTACTAGTAGCAGACGTAATAATCCTCACCTGAATTGGAGGAATACCAGTTGAGCACCCATTCATCATCATTGGACAAATTGCCTCCGTCCTATACTTCTCATTATTCCTAATCTTAAACCCCCTAACAGGCTGATTAGAAAATAAACTTCTAAACCTTCAA
>Pseudobagrus brevicaudatus LEGO-F407 NC_021393 Bagridae
ATGGTCATCCGAAAAACACACCCCCTATTCAAAATTGTTAACGACGCATTAATTGATCTCCCCGCCCCCTCCAATATTTCTGCATGATGAAATTTTGGCTCCCTATTATTACTCTGTCTAATAATACAAATTATAACAGGATTATTCCTGGCTATACATTATACATCAGATATTTCAACCGCATTTTCATCCGTAGCCCACATCTGCCGAGACGTAAACTACGGATGGATTATCCGCAACCTCCACGCAAACGGAGCCTCCTTCTTCTTTATTTGCATTTACCTGCACATCGGACGGGGATTATACTACGGCTCCTATTTATACAAAGAAACTTGAAATATTGGAGTAATCTTACTACTTCTTGTGATAATAACAGCATTTGTTGGATATGTCCTACCATGAGGTCAAATATCTTTCTGAGGAGCAACAGTAATCACAAACCTACTTTCAGCAGTACCTTATATAGGAGACATACTAGTACAATGAATCTGAGGTGGATTTTCAGTAGACAACGCAACACTAACACGATTCTTCGCATTTCACTTTCTACTTCCATTTGCAGTTGTAGCAGCCACACTTCTACACGCCCTCTTCCTACATGAAACCGGCTCAAACAACCCACTAGGCCTAAACTCCGACGCAGACAAAATTTCCTTCCATCCATACTTCTCCTATAAAGACATTCTAGGATTCATTCTTCTCCTAACAGCCCTCGCATCCCTAGCACTTTTCTCACCTAACCTGCTAGGAGACCCAGAAAACTTCACCCCAGCCAATCCCTTAGTAACCCCTCCTCACATCAAACCAGAATGATACTTTCTATTTGCATACGCTATCCTTCGCTCTATCCCCAACAAACTAGGAGGAGTCCTTGCCCTACTATTATCCATCCTAGTACTTATAGTTGTACCCCTACTGCATACATCCAAACAACGAAGTCTCACCTTCCGCCCCATTGCCCAATTTATATTCTGAGTACTAGTAGCAGACGTAATAATCCTCACCTGAATTGGGGGAATACCAGTCGAGCACCCATTTATCATCATTGGACAAATTGCCTCCGTCCTATACTTCTCATTATTCCTAATCCTAAACCCTCTAACAGGCTGATTAGAAAATAAACTTCTAAACCTTCAA
>Pseudobagrus brevicorpus NC_015625 Bagridae
ATGGTCATCCGAAAAACACACCCCTTGTTTAAAATTGTTAACGACGCACTAATTGATCTCCCCGCCCCTTCCAACATTTCTGTATGATGAAATTTTGGTTCCCTCTTACTACTTTGTCTAGTAACACAAATTCTAACAGGATTATTCCTAGCTATACACTACACATCAGACATTTCAACTGCATTTTCCTCCGTAGCTCACATCTGTCGAGACGTAAACTACGGATGAATTATCCGCAACCTTCACGCCAATGGAGCCTCCTTCTTCTTCCTCTGCATCTATTTACACATCGGCCGGGGCCTATACTACGGCTCCTACTTATATAAAGAAACCTGAAACGTTGGGGTAATCCTATTACTCCTTACAATAGCAACAGCATTCGTTGGATACGTACTACCATGAGGTCAAATATCCTTCTGAGGAGCAACTGTCATCACAAACCTCCTATCAGCAGTACCCTATATAGGAGACATACTAGTACAATGAATCTGAGGTGGCTTCTCCGTAGACAACGCAACACTGACACGATTCTTCGCATTCCACTTCCTACTACCATTCGCAGTTGTAGGGGCCACACTCCTACACGCCCTTTTCCTACATGAAACCGGCTCAAACAACCCACTAGGCCTAAACTCCGACGCCGACAAAATCTCTTTCCACCCCTACTTCTCCTACAAAGACATTCTAGGATTCATTGTCCTATTGACAGCCCTAGCCTCCCTAGCGCTCTTCTCCCCCAACCTACTAGGAGACCCAGAAAACTTCACCCCAGCCAACCCCTTAGTAACCCCTCCTCACATCAAACCAGAATGATACTTCTTATTTGCATATGCCATTCTACGCTCTATCCCCAATAAACTAGGAGGAGTCCTTGCCCTATTATTCTCCATCCTCGTACTCATAGTAGTCCCCCTGCTCCACACATCTAAACAACAAGGCCTCACCTTCCGCCCCATCGCCCAATTTATATTTTGGCTCCTAGTAGCAGACGTAATAATCCTCACCTGAATTGGAGGAATGCCAGTTGAGCACCCATTCGTCATCATCGGACAAATTGCCTCCGTCCTATACTTCTCATTATTCCTAATCTTAAACCCTTTAACAGGCTGATTAGAAAACAAACTCCTCAACCTTCAT
>Pseudobagrus brevicorpus HQ199229 Bagridae
ATGGTCATCCGAAAAACACACCCCTTGTTTAAAATTGTTAACGACGCACTAATTGATCTCCCCGCCCCTTCCAACATTTCTGTATGATGAAATTTTGGTTCCCTCTTACTACTTTGTCTAGTAACACAAATTCTAACAGGATTATTCCTAGCTATACACTACACATCAGACATTTCAACTGCATTTTCCTCCGTAGCTCACATCTGTCGAGACGTAAACTACGGATGAATTATCCGCAACCTTCACGCCAATGGAGCCTCCTTCTTCTTCCTCTGCATCTATTTACACATCGGCCGGGGCCTATACTACGGCTCCTACTTATATAAAGAAACCTGAAACGTTGGGGTAATCCTATTACTCCTTACAATAGCAACAGCATTCGTTGGATACGTACTACCATGAGGTCAAATATCCTTCTGAGGAGCAACTGTCATCACAAACCTCCTATCAGCAGTACCCTATATAGGAGACATACTAGTACAATGAATCTGAGGTGGCTTCTCCGTAGACAACGCAACACTGACACGATTCTTCGCATTCCACTTCCTACTACCATTCGCAGTTGTAGGGGCCACACTCCTACACGCCCTTTTCCTACATGAAACCGGCTCAAACAACCCACTAGGCCTAAACTCCGACGCCGACAAAATCTCTTTCCACCCCTACTTCTCCTACAAAGACATTCTAGGATTCATTGTCCTATTGACAGCCCTAGCCTCCCTAGCGCTCTTCTCCCCCAACCTACTAGGAGACCCAGAAAACTTCACCCCAGCCAACCCCTTAGTAACCCCTCCTCACATCAAACCAGAATGATACTTCTTATTTGCATATGCCATTCTACGCTCTATCCCCAATAAACTAGGAGGAGTCCTTGCCCTATTATTCTCCATCCTCGTACTCATAGTAGTCCCCCTGCTCCACACATCTAAACAACAAGGCCTCACCTTCCGCCCCATCGCCCAATTTATATTTTGGCTCCTAGTAGCAGACGTAATAATCCTCACCTGAATTGGAGGAATGCCAGTTGAGCACCCATTCGTCATCATCGGACAAATTGCCTCCGTCCTATACTTCTCATTATTCCTAATCTTAAACCCTTTAACAGGGTGATTAGAAAACAAACTCCTCAACCTTCAT
>Pelteobagrus vachellii NC_014862 Bagridae
ATGGTCATCCGAAAAACACACCCCCTATTCAAAATTGTTAACGACGCATTAATTGATCTCCCCGCCCCCTCCAATATTTCTGCATGATGAAATTTTGGTTCTCTATTACTACTTTGCCTAATAATACAAATTATAACAGGACTATTCCTGGCCATGCATTACACATCAGATATTTCAACTGCATTTTCATCCGTAGCCCACATCTGCCGAGACGTAAACTACGGATGAATTATCCGCAACCTTCACGCCAACGGAGCATCCTTCTTCTTTATCTGCATTTATCTGCATATCGGACGAGGATTATACTATGGCTCCTATTTATATAAAGAAACCTGAAATATTGGAGTAATCTTATTACTCCTTGTGATAATAACTGCATTTGTTGGATACGTCCTACCATGAGGACAAATATCTTTCTGAGGAGCAACAGTCATCACAAACCTCCTTTCAGCAGTGCCCTATATAGGAGATATACTAGTACAATGAATCTGAGGTGGCTTCTCAGTAGATAATGCAACACTAACACGATTCTTTGCATTTCACTTCTTACTCCCGTTTGCAGTTGTAGCAGCCACACTTCTACACGCCCTCTTCCTACATGAAACCGGCTCAAATAACCCACTAGGCCTAAACTCCGACGCAGACAAAATTTCCTTCCATCCATACTTCTCCTATAAAGACATTCTAGGATTCATTCTTCTCTTAACAGCCCTCGCATCTCTAGCACTTTTCTCACCCAATCTACTAGGAGATCCAGAAAACTTTACCCCAGCTAATCCCTTGGTAACCCCTCCTCACATCAAACCAGAATGATACTTTTTATTTGCATACGCTATCCTACGCTCTATTCCCAACAAACTAGGGGGAGTCCTTGCCCTACTATTCTCTATCCTAGTACTTATAGTCGTACCCCTACTTCATACATCCAAACAACAAGGCCTCACCTTCCGTCCCATCGCCCAATTTATATTCTGAGTACTAGTAGCAGACGTAATAATCCTCACTTGAATTGGAGGAATACCAGTCGAAGATCCATTTATCATCATCGGACAAATTGCCTCCGTCCTATACTTCTCATTATTCCTAATTCTAAACCCTCTAACAGGCTGATTAGAAAATAAACTTCTAAACCTTCAA
>Pseudobagrus emarginatus NC_024279 Bagridae
ATGGTCATCCGAAAAACACACCCCCTATTCAAAATTGTTAACGACGCATTAATCGATCTTCCCGCCCCCTCCAACATTTCTGCATGATGAAATTTTGGCTCCCTCCTACTACTTTGCCTAATAATACAAATTATAACAGGATTATTTCTAGCCATACATTACACATCAGATATTTCAACCGCATTTTCATCTGTAGCCCATATTTGCCGAGACGTAAACTACGGATGAGTTATCCGCAATCTCCACGCTAATGGAGCCTCTTTCTTCTTTATCTGCATTTACCTTCACATCGGACGAGGCCTATACTACGGTTCCTATTCATATAAAGAAACCTGAAATATTGGCGTAATCTTACTACTTCTTGTAATAATAACAGCATTTGTTGGATACGTCCTACCATGAGGTCAAATATCCTTCTGAGGAGCAACAGTAATCACAAACCTCCTTTCAGCAGTACCTTATATAGGAGACATACTAGTACAATGAATCTGAGGTGGGTTTTCAGTAGACAATGCAACATTAACACGATTCTTCGCATTCCACTTCCTACTGCCATTTGCAGTTGTAGCAGCCACACTTCTACACGCTCTCTTCCTACATGAGACCGGCTCAAACAACCCATTAGGCCTAAACTCCGACGCAGATAAAATTTCCTTCCACCCATACTTCTCCTACAAAGACATTCTAGGCTTCATCCTCCTCTTAACAGCTCTAGCATCCCTAGCACTCTTCTCCCCCAACCTCCTAGGGGATCCAGAAAACTTCACCCCCGCTAACCCCTTAGTAACCCCTCCTCACATTAAACCAGAATGATATTTTCTATTTGCATACGCCATCCTACGTTCTATCCCAAACAAACTAGGAGGAGTCCTCGCCCTCCTATTCTCCATTTTAGTACTTTTAGTTGTACCCCTACTTCACACATCCAAACAACAAGGCCTCACCTTCCGTCCCATCTCCCAATTTATATTTTGAGTACTAGTAGCAGACGTAATAATTCTCACCTGAATTGGAGGAATACCAGTCGAGCACCCATTCATCATCATCGGACAAATTGCCTCTGTCCTATACTTCTCATTATTCCTAGTATTAAACCCTCTAACAAGTTGATTAGAAAACAAACTTCTAAACCTTCAA
>Pseudobagrus pratti NC_041443 Bagridae
ATGGTCATCCGAAAAACACACCCTCTATTCAAAATTGTTAACGACGCATTAATTGATCTTCCCGCCCCCTCCAACATTTCTGCATGATGAAATTTTGGCTCCCTCCTACTACTTTGTCTAATAATACAAATTATAACAGGATTATTTCTAGCCATACATTACACATCAGATATTTCAACCGCATTTTCATCTGTAGCCCATATTTGCCGAGACGTAAACTACGGATGAGTTATCCGCAACCTCCACGCTAATGGAGCCTCTTTCTTCTTTATCTGCATTTACCTTCACATCGGACGAGGCCTATACTACGGTTCCTATCTATACAAAGAAACCTGAAATATTGGCGTAATCTTACTACTTCTTGTAATAATAACAGCATTTGTTGGATACGTCCTACCATGAGGTCAAATATCCTTCTGAGGAGCAACAGTAATCACAAACCTCCTTTCAGCAGTACCTTATATAGGAGACATACTAGTACAATGAATCTGAGGTGGATTTTCAGTAGACAATGCAACATTAACACGATTCTTCGCATTCCACTTCCTACTGCCATTTGCAGTTGTGGCAGCCACACTTCTACACGCTCTCTTCCTACATGAAACCGGCTCAAACAACCCATTAGGCCTAAACTCCGACGCAGATAAAATTTCCTTCCACCCATACTTCTCCTACAAAGACATTCTAGGCTTCATCCTCCTATTAACAGCTCTTGCATCCCTAGCACTCTTCTCCCCTAACCTCCTAGGAGATCCAGAAAACTTCACCCCCGCTAACCCCTTAGTAACCCCTCCTCACATTAAGCCAGAATGATATTTTCTATTTGCATACGCCATCCTACGTTCTATCCCAAACAAACTAGGAGGAGTTCTCGCCCTCCTATTCTCCATTTTAGTACTCATAGTTGTGCCTCTACTTCATACATCCAAACAACAAGGCCTCACCTTCCGTCCCATCTCCCAATTTATATTTTGAGTACTAGTAGCAGACGTAATAATTCTCACCTGAATTGGAGGAATACCAGTCGAGCACCCATTCATCATCATCGGACAAATTGCCTCTGTCCTATACTTCTCATTATTCCTAGTATTAAACCCTCTAACAAGTTGATTAGAAAACAAACTTCTAAACCTTCAA
>Pseudobagrus truncatus NC_021395 Bagridae
ATGGTCATCCGAAAAACACACCCTCTATTCAAAATTGTTAACGACGCATTAATTGATCTTCCCGCCCCCTCCAACATTTCTGCATGATGAAATTTTGGCTCCCTCCTACTACTTTGTCTAATAATACAAATTATAACAGGATTATTTCTAGCCATACATTACACATCAGATATTTCAACCGCATTTTCATCTGTAGCCCATATTTGCCGAGACGTAAACTACGGATGAGTTATCCGCAACCTCCACGCTAATGGAGCCTCTTTCTTCTTTATCTGCATTTACCTTCACATCGGACGAGGCCTATACTACGGTTCCTACTTATACAAAGAAACCTGAAATATTGGCGTAATCTTACTACTTCTTGTAATAATAACAGCATTTGTTGGATACGTCCTACCATGAGGTCAAATATCCTTCTGAGGAGCAACAGTAATCACAAACCTCCTTTCAGCAGTACCTTATATAGGAGACATACTAGTACAATGAATCTGAGGTGGATTTTCAGTAGACAATGCAACATTAACACGATTCTTCGCATTCCACTTCCTACTGCCATTTGCAGTTGTGGCAGCCACACTTCTACACGCTCTCTTCCTACATGAAACCGGCTCAAACAACCCATTAGGCCTAAACTCCGACGCAGATAAAATTTCCTTCCACCCATACTTCTCCTACAAAGACATTCTAGGCTTCATCCTCCTATTAACAGCTCTTGCATCCCTAGCACTCTTCTCCCCTAACCTCCTAGGAGATCCAGAAAACTTCACCCCCGCTAACCCCTTAGTAACCCCTCCTCACATTAAGCCAGAATGATATTTTCTATTTGCATACGCCATCCTACGTTCTATCCCAAACAAACTAGGAGGAGTTCTCGCCCTCCTATTCTCCATTTTAGTACTCATAGTTGTGCCCCTACTTCACACATCCAAACAACAAGGCCTCACCTTCCGTCCCATCTCCCAATTTATATTTTGAGTACTAGTAGCAGACGTAATAATTCTCACCTGAATTGGAGGAATACCAGTCGAGCACCCATTCATCATCATCGGACAAATTGCCTCTGTCCTATACTTCTCATTATTCCTAGTATTAAACCCTCTAACAAGTTGATTAGAAAACAAACTTCTAAACCTTCAA
>Pseudobagrus trilineatus NC_022705 Bagridae
ATGGTCATCCGAAAAACACACCCCTTATTCAAAATCATTAATGACGCACTAATTGATCTCCCCGCCCCCTCCAACATTTCCGCATGATGAAATTTTGGATCCCTACTACTACTTTGTCTCATAATACAAATTATAACAGGGCTATTCCTAGCCATACACTACACATCAGACATTTCGGCCGCATTTTCATCCGTAGCTCACATCTGCCGAGACGTAAACTATGGGTGAATTATTCGAAACCTACACGCCAATGGAGCCTCTTTCTTCTTCATTTGTATTTATCTACACATTGGACGAGGCCTATACTATGGCTCCTACTTATATAAAGAAACCTGAAATATTGGTGTAATCCTACTACTACTTGTAATAATAACAGCCTTTGTAGGATATGTCCTACCATGAGGCCAAATATCTTTCTGAGGTGCAACAGTAATTACAAACCTTCTATCAGCAGTGCCCTATATAGGAGACATACTAGTACAATGAATTTGAGGGGGCTTCTCTGTAGACAATGCAACACTAACGCGATTCTTCGCATTCCACTTCCTATTACCATTTGCAGTTATAGCAGCGACGCTCTTGCACGCCCTGTTTCTGCACGAAACTGGATCAAACAACCCATTAGGGCTAAACTCTGACGCAGACAAAATCTCCTTCCATCCGTACTTCTCATACAAAGACATTCTAGGCTTCATTATTCTACTAACAGCCCTGGCCTCCTTAGCACTTTTCTCACCCAACCTACTAGGAGACCCAGAAAACTTCACCCCCGCCAACCCCCTAGTAACACCCCCTCACATCAAACCAGAATGATACTTTCTATTCGCATACGCAATCCTACGTTCTATTCCCAACAAACTAGGAGGCGTACTCGCCCTACTATTTTCTATTCTGGTACTCATAATCGTCCCCCTACTACACACATCCAAACAACAAGGCCTCACCTTCCGCCCCCTCGCCCAACTCACATTTTGGGCCCTAGTAGCAGATGTAATAATCCTCACTTGAATCGGAGGAATGCCAGTTGAACACCCTTTCATTATTATTGGTCAAATTGCCTCAGTCCTATATTTCTCATTATTCCTAATCTTAAATCCCATAACAGGCTGATTAGAAAACAAACTCCTCAACCTCCAT
>Pseudobagrus koreanus NC_028434 Bagridae
ATGGTCATCCGAAAAACACACCCATTATTTAAAATTGTTAACAACGCACTAATTGATCTCCCCGCCCCCTCCAATATTTCCGTGTGATGAAATTTTGGCTCCCTCCTACTACTTTGTCTAATAACACAAATTCTAACAGGACTATTCCTAGCCATACACTACACATCAGACATTTCGACTGCATTTTCATCCGTAGCTCACATCTGTCGAGACGTAAACTACGGATGGATTATCCGCAACCTTCACGCCAACGGAGCCTCTTTCTTCTTCCTCTGTATCTATTTACATATTGGCCGAGGCCTATACTACGGCTCCTATTTATATAAAGAAACCTGAAACATCGGGGTAATCTTATTACTTCTTACAATAGCAACAGCATTCGTTGGATACGTACTACCATGAGGTCAAATATCCTTCTGAGGAGCAACTGTCATCACAAATCTCCTATCAGCAGTACCCTATATAGGAGACATACTAGTACAATGAATCTGAGGTGGATTTTCCGTAGACAACGCAACACTAACACGATTCTTCGCATTCCACTTTCTACTACCATTCGCAGTTGTAGGAGCCACCCTCCTACACGCCCTTTTCCTACATGAAACCGGCTCAAACAACCCACTAGGCCTAAACTCCGACGCAGACAAAATCTCTTTCCACCCCTACTTCTCCTACAAAGACGTTCTAGGATTCATTGTCCTATTAACAGCCCTAGCATCCCTAGCGCTCTTCTCCCCCAACCTACTAGGAGACCCAGAAAACTTTACCCCAGCCAACCCCTTGGTAACCCCTCCCCACATCAAGCCAGAGTGATACTTTTTATTTGCATATGCCATCCTACGCTCTATCCCTAACAAACTAGGGGGAGTCCTCGCCCTATTATTCTCCATCCTCGTACTTATAGTAGTACCCCTGCTCCACACATCTAAACAACAAGGCCTCACCTTCCGCCCCATCGCCCAATTTATATTTTGACTCCTAGTAGCAGATGTAATAATCCTCACCTGAATCGGGGGAATACCAGTTGAACACCCCTTCGTTATCATCGGACAAGTTGCCTCTGTCCTGTACTTCTCATTATTCCTAATCTTAAACCCCATAACAGGCTGATTAGAAAACAAACTCCTCAACCTTCAT
>Pseudobagrus tokiensis NC_004697 Bagridae
ATGGTCATCCGAAAAACACACCCCTTATTCAAAATTGTTAACGACGCACTAATTGATCTCCCTGCCCCTTCCAATATTTCCGTATGATGAAATTTTGGTTCCCTCCTCCTACTTTGTCTAATAACACAAATTCTAACAGGGCTATTCCTAGCTATACACTACACATCAGACATTTCAACCGCATTTTCATCCGTAGCCCACATCTGTCGAGACGTAAACTACGGATGAATTATCCGCAATCTTCACGCCAACGGAGCCTCCTTCTTCTTCCTCTGTATCTATTTACATATTGGTCGAGGCTTATACTACGGCTCCTACTTATATAAAGAAACCTGAAACATTGGAGTAGTCTTATTGCTTCTTACAATAGCAACAGCATTCGTGGGATACGTGCTACCATGAGGTCAAATATCCTTCTGAGGAGCAACTGTCATCACAAACCTCCTATCAGCAGTACCCTATATAGGAGACATACTAGTACAATGAATCTGAGGAGGCTTTTCCGTAGACAACGCAACACTAACACGATTCTTCGCATTTCACTTTCTACTACCATTCGCAGTTGTAGCAGCCACCCTCCTACACGCTCTTTTTCTACATGAAACCGGCTCAAACAACCCACTAGGCCTAAACTCTGACGCAGATAAAATCTCTTTCCACCCCTATTTCTCCTACAAAGACATTCTAGGATTCATTGTCCTATTAACAGCCCTAGCATCCCTAGCACTCTTCTCCCCTAACCTACTAGGAGACCCAGAAAACTTCACCCCAGCCAACCCCTTAGTAACCCCTCCCCACATTAAGCCAGAGTGATACTTCTTATTCGCATATGCCATTCTACGCTCCATCCCCAACAAACTAGGAGGAGTCCTCGCCCTATTACTCTCCATCCTCGTACTTATAGTAGTACCCCTGCTCCACACATCTAAACAACAAGGCCTCACCTTCCGCCCCCTCGCCCAATTTATATTTTGACTCCTAGTAGCAGATGTAATAATCCTCACCTGAATTGGAGGAATACCAGTTGAACACCCCTTCGTCATTATCGGGCAAATTGCCTCCGTCCTGTATTTCTCATTATTCCTAATTTTAAACCCTCTAACAGGCTGGTTAGAAAACAAACTCCTCAACCTTCAT
>Pseudobagrus ondon NC_022725 Bagridae
ATGGTCATCCGAAAAACACACCCCTTATTTAAAATTGTTAACGACGCACTAATTGATCTCCCCGCCCCCTCCAACATTTCCGTATGATGAAACTTTGGTTCCCTCCTCCTACTTTGTCTAATAACACAAATTCTAACAGGGCTATTCCTAGCCATACACTATACATCAGACATTTCAACTGCATTTTCATCCGTAGCCCACATCTGCCGAGACGTAAACTACGGATGAATCATCCGCAACCTTCACGCCAACGGGGCCTCCTTCTTCTTTCTCTGTATCTATTTACATATTGGCCGAGGCCTATACTACGGCTCCTACCTATACAAAGAAACCTGAAACATCGGGGTAATCTTACTGCTTCTTACAATAGCAACAGCATTCGTTGGATACGTACTACCATGAGGTCAAATATCCTTCTGGGGGGCAACTGTCATCACAAACCTCCTATCAGCAGTACCCTACATAGGAGACATATTAGTACAATGAATCTGAGGTGGATTTTCTGTAGACAACGCAACACTAACACGATTCTTTGCATTCCACTTTTTACTACCATTCGCAGTTGTAGGAGCTACACTCCTACACGCCCTTTTCCTACATGAAACCGGATCGAACAACCCACTAGGCCTAAACTCTGACGCAGACAAAATCTCCTTCCACCCCTACTTCTCCTACAAAGACATTCTAGGATTCATCATCCTATTAACAGCCCTAGCATCCCTAGCCCTCTTCTCCCCCAACCTGTTGGGAGACCCAGAAAACTTCACCCCAGCCAACCCCCTAGTAACCCCTCCCCACATCAAGCCAGAATGATACTTCCTATTTGCATATGCCATTCTACGCTCGATCCCCAACAAACTAGGAGGAGTCCTAGCTCTATTATTCTCCATCCTCGTACTTATAGTCGTACCCCTCCTCCACACATCTAAACAACAAGGCCTCACCTTCCGCCCCGTCGCCCAATTTATATTTTGACTCCTAGTAGCAGACGTGATAATCCTCACCTGAATTGGAGGAATACCAGTTGAACACCCCTTCGTCATCATCGGACAAATTGCCTCCGTCCTGTACTTCTCATTATTCCTAATCTTAAACCCTCTAACAGGCTGATTAGAAAACAAACTCCTCAATCTCCAT
>Tachysurus argentivittatus NC_030538 Bagridae
ATGGTCATCCGAAAAACACACCCCCTATTCAAAATTGTTAACGACGCATTAATTGATCTCCCCGCCCCATCCAACATTTCTGCATGATGAAATTTTGGTTCTCTATTATTACTATGCCTAATAATACAAATTATAACAGGATTATTCCTAGCCATACATTATACATCAGATATTTCAACCGCATTTTCATCCGTAGCCCACATCTGCCGAGACGTAAACTACGGATGAATTATCCGCAACCTCCACGCAAACGGAGCCTCATTCTTCTTTATTTGCATTTACCTGCATATCGGACGGGGGTTATACTACGGCTCCTATTTATATAAAGAAACCTGACATATTGGAGTAATCTTACTACTTCTTGTGATAATAACAGCATTTGTTGGATATGTCTTACCATGAGGCCAAATATCTTTCTGAGGAGCAACAGTAATCACAAACCTACTTTCAGCAGTACCCTATATAGGAGACATACTTGTACAATGAATCTGAGGTGGATTTTCAGTAGACAACGCAACACTAACACGATTCTTCGCATTTCACTTTCTACTTCCATTTGCAGTTGTAGCAGCCACACTTCTACACGCCCTCTTCTTACATGAAACCGGCTCAAACAACCCACTAGGCTTAAACTCCGACGCAGACAAAATTTCCTTCCACCCATACTTCTCCTACAAAGACATTCTAGGATTCATTCTTCTCCTAACAGCCCTCGCATCCCTAGCACTTTTCTCACCTAATCTGCTAGGAGACCCAGAAAACTTCACCCCAGCTAACCCCTTAGTAACCCCTCCCCATATCAAGCCAGAATGGTACTTTCTATTTGCATACGCCATCCTACGCTCCATCCCAAACAAACTAGGAGGAGTCCTTGCCCTACTATTCTCAATCCTAGTACTTATAGTTGTACCCCTACTACATACATCCAAACAAGAAGGTCTCACCTTCCGCCCTATTGCCCAATTTATATTCTGAGTACTAGTAGCAGACGTAATAATCCTCACCTGAATTGGAGGGATACCAGTAGAACACCCATTTATTATCATTGGACAAATTGCCTCTGTCCTATACTTCTCATTATTCCTAATCCTAAACCCTCTAACGGGCTGATTAGAAAATAAACTTCTAAACCTTCAA
>Tachysurus fulvidraco NC_015888 Bagridae
ATGGTCATCCGAAAAACACACCCCTTATTCAAAATTGTTAACGACGCACTAATTGATCTCCCCGCCCCCTCCAACATCTCCGCATGATGAAACTTTGGCTCTCTCTTACTACTTTGTCTAATAACACAAATCCTAACAGGACTATTCCTAGCCATACACTACACATCAGACATTTCAACTGCATTTTCATCCGTAGCCCACATCTGCCGAGACGTAAACTACGGATGAATTATCCGCAACCTTCACGCCAATGGAGCCTCCTTCTTCTTCCTCTGTATCTATCTGCATATTGGCCGAGGTCTATACTACGGCTCCTACCTATACAAAGAAACCTGAAACATCGGAGTTGTTTTATTACTCCTTACAATAGCAACAGCATTCGTCGGATATGTACTACCGTGAGGCCAAATATCCTTCTGAGGAGCAACAGTCATTACAAATCTCCTATCAGCAGTACCCTATATAGGAGACATACTAGTGCAATGAATCTGAGGCGGCTTCTCCGTGGACAATGCAACACTAACACGATTCTTCGCATTCCACTTTCTATTACCATTCGCAGTCGTAGGAGCCACACTCCTACACGCCCTTTTCCTACATGAAACCGGCTCAAGTAACCCGTTAGGCCTAAACTCTGACGCAGACAAAATCTCTTTCCACCCCTACTTCTCCTACAAAGACGTTCTAGGATTCCTCATCCTATTAACAGCCCTAGCGTCCCTAGCACTCTTCTCCCCCAACCTGCTAGGAGATCCAGAAAACTTCACCCCAGCCAACCCTCTAGTAACCCCTCCCCACATCAAACCAGAATGATACTTCCTATTTGCATATGCCATTCTACGCTCCATCCCCAACAAACTAGGAGGAGTCCTCGCCCTATTATTCTCCATCCTCGTACTTATAGTCGTGCCCTTGCTCCACACATCCAAACAACGAGGCCTCACCTTCCGCCCCGTCGCCCAATTTATATTTTGACTTCTGGTAGCAGACGTAATAATCCTCACCTGAATCGGCGGAATACCAGTCGAACACCCCTTCGTCATCATCGGACAAATTGCCTCCGTCCTATACTTCTCATTATTCCTAATCTTAAACCCTCTAACAGGCTGATTAGAAAATAAACTCCTCAACCTTCAT
>Tachysurus nitidus NC_014859 Bagridae
ATGGTCATCCGAAAAACACACCCACTATTCAAAATTGTTAACGACGCATTAATTGATCTTCCCGCCCCCTCCAATATTTCCGCATGATGAAATTTTGGTTCCCTATTACTACTTTGCCTAATAATACAGATTATAACAGGACTATTTCTAGCCATACATTACACATCAGATATTTCAACCGCATTTTCATCCGTAGCCCACATCTGCCGAGACGTAAACTACGGATGAATTATCCGCAATCTCCACGCCAACGGAGCTTCCTTCTTCTTTATCTGCATTTATCTGCACATCGGACGAGGACTATACTACGGCTCCTACCTATATAAAGAGACCTGAAACATTGGAGTAATCTTACTACTTCTTGTGATAATAACAGCATTTGTTGGATATGTCCTACCATGAGGCCAAATATCTTTCTGAGGAGCAACAGTAATCACAAACCTCCTTTCAGCAGTGCCTTATATAGGAGACATACTAGTACAATGAATTTGAGGCGGCTTTTCAGTAGATAATGCAACACTAACACGATTCTTCGCATTTCACTTCCTGCTACCATTTGCAGTTGTAGCTGCTACACTTCTACACGCCCTTTTCCTACATGAAACCGGCTCAAACAACCCACTAGGCCTAAACTCCGATGCAGACAAAATTTCCTTCCACCCATACTTCTCCTACAAAGACATTCTAGGGTTCCTCCTACTATTAACAGCCCTCGCATCCCTAGCACTTTTCTCACCCAACCTACTAGGAGATCCAGAAAACTTCACCCCCGCTAATCCCTTAGTAACCCCGCCCCACATCAAACCAGAATGATACTTCCTATTTGCATACGCCATCCTACGATCCATCCCCAATAAACTAGGAGGAGTTCTTGCCCTACTATTTTCTATCCTTGTACTTATAGTTGTACCCCTACTTCACACCTCCAAACAACGAGGCCTTACCTTCCGTCCAATCGCCCAATTTATATTCTGAGTACTAGTAGCAGACGTAATAATTCTCACCTGAATTGGAGGAATACCAGTCGAACACCCATTTATCATCATCGGACAAATTGCCTCCGTCCTATACTTCTCATTATTCCTAATCCTAAACCCCCTAACAGGCTGGCTAGAAAATAAACTTATAAACCTTCAA
>Pelteobagrus eupogon NC_018768 Bagridae
ATGGTCATCCGAAAAACACACCCCTTATTCAAAATTGTTAACAACGCACTAATTGATCTCCCCGCCCCCTCCAACATCTCCGCATGATGAAACTTTGGCTCCCTCCTACTACTTTGTCTAATAACACAAATTCTAACAGGACTATTCCTAGCCATACACTACACATCAGACATTTCAACTGCATTTTCATCCGTAGCCCACATCTGTCGAGACGTAAACTACGGGTGAGTTATCCGCAACCTCCACGCCAATGGAGCCTCCTTCTTTTTCCTTTGTATTTACTTACATATCGGCCGAGGCCTATACTACGGCTCCTACCTATATAAAGAAACCTGAAACATTGGAGTCGTTCTATTACTTCTCACAATAGCAACAGCATTTGTTGGATACGTACTACCATGAGGTCAAATATCTTTTTGAGGTGCAACAGTCATTACAAATCTCCTATCAGCAGTCCCCTATATAGGAGACATACTAGTACAATGAATCTGAGGCGGCTTCTCCGTAGACAATGCAACTCTAACACGATTCTTCGCATTCCACTTCCTATTACCATTCGCAGTCGTAGGGGCCACACTCCTACATGCCCTCTTCCTGCATGAAACCGGTTCAAATAACCCACTAGGCCTAAACTCTGATGCAGACAAAATCTCTTTCCACCCCTACTTCTCTTACAAAGACATTTTAGGATTCATCATCCTATTAACAGCCCTAGCATCTCTAGCACTCTTTTCCCCCAACCTCCTAGGAGATCCAGAAAACTTCACCCCAGCTAACCCCTTGGTAACCCCTCCCCACATCAAGCCAGAATGATACTTCCTATTTGCATACGCCATCCTACGCTCTATTCCTAACAAACTAGGAGGAGTCCTCGCCCTATTATTCTCCATCCTCGTACTCATAGTCGTGCCCCTACTCCACACGTCCAAACAACAAGGCCTTACCTTCCGCCCCGTCGCCCAGTTCATATTTTGACTCCTAGTAGCGGACGTAATAATCCTCACCTGAATCGGAGGAATACCAGTTGAACACCCTTTCGTCATCATCGGACAAATTGCCTCCGTCCTATACTTCTCATTATTCCTCATCTTAAACCCCCTAACGGGCTGACTAGAAAACAAACTCCTTAACCTTCAT
>Pseudobagrus medianalis NC_037048 Bagridae
ATGGTCATCCGAAAAACACACCCCTTATTTAAAATTGTTAACGACGCACTAATTGATCTCCCCGCCCCCTCCAACATTTCCGTATGATGAAACTTTGGTTCCCTCTTACTACTTTGTCTAATAATACAAATTCTAACAGGGCTATTCCTAGCCATACACTATACATCAGACATTTCAACCGCATTTTCATCCGTAGCTCACATCTCTCGAGACGTAAATTACGGATGAATCATCCGCAACCTTCACGCCAACGGAGCCTCCTTCTTCTTCCTCTGTATCTATCTACATATTGGCCGAGGCCTATACTACGGCTCCTACCTATACAAAGAAACCTGAAACATCGGGGTAATCTTACTGCTTCTTACAATAGCAACAGCATTCGTTGGATACGTACTACCATGAGGTCAAATATCCTTCTGAGGGGCAACTGTCATCACAAACCTCCTATCAGCAGTACCCTACATAGGAGACATATTAGTACAATGAATCTGAGGTGGGTTTTCTGTAGACAGCGCAACACTAACACGATTCTTTGCATTCCACTTTTTACTACCATTCGCAGTTGTAGGAGCTACACTCCTACACGCCCTTTTCCTACATGAAACCGGATCGAACAACCCACTAGGCCTAAACTCTGACGCAGACAAAATCTCCTTCCACCCCTACTTCTCCTACAAAGACATTCTAGGATTCATCATCCTATTAACAGCCCTAGCATCCCTGGCCCTCTTCTCCCCCAACCTATTGGGAGACCCAGAAAACTTCACCCCAGCCAACCCCCTCGTAACCCCTCCCCACATCAAGCCAGAATGGTACTTCCTATTTGCATATGCCATTCTACGCTCAATCCCCAACAAACTAGGAGGAGTCCTCGCTCTATTATTCTCCATCCTCGTACTTATAGTCGTACCCCTTCTCCACACATCTAAACAACAAGGCCTCACCTTCCGCCCCGTCGCCCAATTTATATTTTGACTCCTAGTAGCAGATGTAATAATCCTCACCTGAATTGGAGGAATGCCAGTTGAACACCCCTTCGTCATCATCGGACAAATTGCCTCCGTCCTGTACTTCTCATTATTCCTAATCTTAAGCCCTCTAACAGGCTGATTAGAAAACAAACTCCTCAATCTCCAT
>Hemibagrus nemurus NC_044863 Bagridae
ATGGTCATCCGTAAAACCCACCCTTTATTCAAAATTGTTAACGACGCACTAATTGATCTCCCCACCCCATCCAACATTTCCGCCTGATGAAACTTCGGCTCCCTCCTACTATTATGTTTAATAATACAAATCCTAACCGGCCTATTTCTGGCCATACACTATACCTCCGACATCTCCACCGCCTTCTCATCCGTAGCCCACATCTGCCGAGACGTAAACTACGGTTGAATTATCCGAAACCTTCACGCCAACGGAGCCTCTTTCTTCTTCATCTGTATCTACCTCCACATTGGCCGAGGACTTTATTATGGCTCCTACCTGTATAAAGAAACCTGAAATATCGGAGTAGTCCTTCTACTCCTTGTAATAATAACAGCTTTCGTTGGATATGTCCTACCATGGGGACAAATGTCATTTTGAGGTGCTACCGTAATTACAAATTTATTATCAGCAGTCCCATACGTAGGAGACATACTAGTTCAATGAATCTGAGGGGGCTTTTCAGTAGATAACGCAACACTAACCCGATTCTTCGCATTTCACTTCCTACTACCATTCGCAATCGTAGCCGCCACACTAATACATGCACTAT-CCTACACGAAACCGGATCCAACAACCCACTACGCCTTAACTCCGACGCAGACAAAATTACATTTCACCCATACTTCTCATACAAAGATGTCCTAGGGTTCATCCTACTAATTACAGCCCTAGCATCCTTAGCATTATTCTCACCCAACCTATTAGGAGACCCAGAAAACTTCACCCCCGCCAACCCACTAGTCACCCCGCCACATATTAAACCAGAATGATATTTCCTATTTGCATACGCCATCCTCCGATCAATCCCCAATAAACTAGGCGGTGTATTAGCATTATTATTTTCAATTCTAGTACTCATGGTGGTGCCACTTCTACACACCTCTAAACAGCAAGGACTCACCTTCCGCCCCCTAGCCCAGCTAATATTCTGAACACTAGTGGCAGACGTAGCAATCCTAACTTGAATTGGCGGAATACCAGTAGAACACCCATTCGTCATCATTGGACAAATTGCTTCAGTACTATACTTCGCACTATTCCTATTCCTAAACCCACTAATAGGCCTATTAGAAAACAAACTCCTAAATTTCAAC
>Hemibagrus guttatus NC_023976 Bagridae
ATGGTAATCCGAAAAACACACCCCCTATTCAAAATCGTTAACGACGCACTAATTGATCTCCCCGCCCCATCCAATATCTCTGCATGATGAAACTTTGGCTCTCTCCTACTACTTTGTCTAATAATACAAATCGTAACTGGACTATTCCTAGCAATACACTACACATCGGACATCTCTACCGCTTTTTCATCCGTAATTCACATCTGCCGAGATGTAAATTATGGATGAATTATCCGAAACCTTCATGCCAATGGAGCCTCATTCTTTTTTATCTGTATTTACCTCCATATTGGACGAGGCCTATACTATGGCTCTTACCTTTATAAAGAAACCTGAAATATTGGGGTAGTACTTCTACTACTAGTAATAATAACAGCATTCGTCGGATATGTATTACCATGAGGTCAAATATCATTCTGAGGCGCTACAGTAATTACAAATCTTCTATCAGCAGTACCTTATATCGGGGACATACTAGTACAATGAATCTGAGGGGGATTTTCCGTAGATAACGCAACATTAACACGATTCTTCGCATTTCACTTCCTACTACCATTCGCTGTTGTAGCCGCCACATTACTACATGCCCTATTTCTACACGAAACTGGATCTAATAACCCACTTGGTTTAAACTCTGACGCAGATAAAATTTCATTCCATCCCTACTTCTCATATAAAGACATTCTAGGATTTATCCTTCTTATTTCAGCCCTCGCATCATTAGCGTTATTCTCACCCAATCTCCTAGGCGACCCAGAAAATTTTACCCCAGCCAACCCACTAGTTACTCCGCCCCATATTAAACCAGAATGATACTTCCTATTTGCATACGCAATTCTACGATCTATTCCTAATAAATTAGGTGGCGTTATAGCATTATTACTCTCTATTCTAGTACTTATAGTTGTCCCCTTACTACACACCTCTAAACAACAAGGCCTCACCTTCCGTCCTATGACCCAGTTCCTATTCTGAACATTAGTAGCAGATGTAATAATCTTAACTTGAATCGGCGGCATACCAGTCGAACATCCGTACATCATTATTGGACAAATTGCCTCAATCCTATATTTTTCATTATTCTTAATCTTTAACCCACTAGTAAGCCTATTAGAAAACAAATTACTTAATTTCAAC
>Hemibagrus macropterus NC_019592 Bagridae
ATGGTCATCCGAAAAACACACCCCTTATTCAAAATCGTTAACGACGCACTAATTGATCTTCCCGCCCCATCCAATATTTCTGCATGATGAAACTTTGGCTCCCTCCTTCTACTTTGCCTGATAATACAAATCGTAACTGGATTATTCCTAGCAATACACTACACCTCGGACATCTCTACCGCTTTTTCATCCGTAGTTCATATTTGCCGAGATGTAAATTATGGATGAGTTATTCGGAACCTTCATGCCAATGGAGCCTCATTCTTCTTCATCTGCATTTATCTCCATATTGGACGAGGCCTATATTATGGCTCTTACCTTTATAAAGAAACCTGAAATATTGGAGTAGTACTTCTACTCCTAGTAATAATAACAGCATTCGTCGGATATGTGCTACCATGAGGTCAAATATCATTTTGAGGTGCTACAGTAATTACAAATCTCCTATCAGCAGTACCTTATATTGGAGACATACTAGTACAATGAATTTGAGGAGGATTTTCCGTAGATAACGCAACATTAACACGATTCTTCGCATTTCACTTCCTCCTACCATTCGCCGTTGTAGCCGCCACATTACTACATGCCCTGTTTTTACACGAAACTGGATCCAATAATCCACTTGGTTTAAACTCTGACGCAGACAAAATTTCATTCCATCCCTACTTCTCATATAAAGACATTCTAGGGTTCATCCTCCTTATTTCAGCCCTTGCATCATTAGCATTATTCTCACCTAATCTTTTAGGCGACCCAGAAAATTTCACCCCCGCCAACCCATTAGTCACCCCACCCCATATTAAACCAGAATGATACTTCCTATTTGCATATGCAATCCTCCGATCAATCCCTAATAAATTAGGTGGTGTCCTAGCATTATTACTCTCCATTCTAGTACTCATAGTTGTCCCCTTACTACACACCTCTAAACAACAAGGACTCACCTTCCGCCCCATGGCCCAATTCTTATTCTGAGCATTAGTAGCAGATGTAATAATCTTAACTTGAATCGGCGGCATACCAGTCGAACATCCATATATCATTATTGGACAAATCGCCTCAATCCTCTACTTCTCACTGTTCTTAATCTTTAATCCACTAGTAGGCTTATTAGAAAACAAATTACTTAATTTCAAC
>Hemibagrus spilopterus NC_023222 Bagridae
ATGGTCATCCGTAAAACCCACCCTTTATTCAAAATTATTAATGACGCACTAATTGATCTCCCCGCCCCATCCAACATCTCCGCCTGATGAAACTTCGGCTCCCTCCTCCTACTATGCTTAATAGCACAAATCCTGACCGGCCTATTTCTAGCTATACACTACACCTCCGACGTCTCCACCGCCTTCTCATCCGTAGCCCATATCTGTCGAGATGTAAACTATGGTTGAATCATCCGAAATCTCCACGCCAACGGAGCCTCTTTCTTCTTCATCTGCATCTATCTCCACATTGGCCGAGGACTTTACTACGGCTCCTACCTATATAAAGAAACCTGAAACATTGGAGTGGTCCTTCTACTCCTTGTAATAATAACAGCCTTCGTCGGATATGTCCTACCATGAGGCCAAATATCATTCTGAGGTGCTACTGTAATTACAAATTTATTATCAGCAGTCCCATATGTAGGAGACATACTAGTTCAATGAATCTGAGGGGGCTTCTCAGTAGATAACGCAACACTAACCCGATTCTTCGCATTTCACTTCCTATTACCATTCGCAATCGTAGCCGCCACACTAATACATGCACTATTTCTACACGAAACCGGATCCAATAACCCATTAGGCCTCAACTCCGACGCAGACAAAATTACATTTCACCCATACTTCTCATACAAAGATGTCTTAGGGTTCATCCTACTAATTACAGCTCTAGCATCCTTAGCATTATTCTCACCTAACCTATTAGGAGACCCAGAAAACTTCACCCCCGCCAACCCATTAGTTACCCCACCACACATTAAGCCAGAATGATACTTCCTATTTGCATACGCCATCCTACGATCAATCCCCAACAAACTAGGTGGTGTATTAGCATTATTATTTTCAATCCTAGTACTTATGGTAGTACCACTACTACATACCTCCAAACAACAAGGACTCACCTTCCGCCCCCTAGCCCAACTAATATTCTGAACACTAGTGGCAGACGTGGCAATCTTAACCTGAATTGGCGGAATACCAGTCGAACACCCATTCGTTATCATCGGTCAAATTGCCTCAGTATTATACTTCGCACTATTCCTATTCCTAAACCCACTAATAGGCCTATTAGAAAACAAACTCCTAAACTTCAAC
>Hemibagrus wyckioides NC_024278 Bagridae
ATGGTCATCCGTAAAACCCACCCTTTATTCAAAATTGTTAACGACGCACTAATTGATCTCCCCGCCCCATCCAACATTTCCGCCTGATGAAACTTCGGCTCCCTCCTACTATTATGTTTAATAATACAAATCCTAACCGGCCTATTTCTGGCCATACACTATACCTCCGACATCTCCACCGCCTTCTCATCCGTAGCCCACATCTGCCGAGACGTAAACTACGGTTGAATTATCCGAAACCTTCACGCCAACGGAGCCTCTTTCTTCTTCATCTGTATCTACCTCCACATTGGCCGAGGACTTTATTATGGCTCCTACCTGTATAAAGAAACCTGAAATATCGGAGTAGTCCTTCTACTCCTTGTAATAATAACAGCTTTCGTTGGATATGTCCTACCATGGGGACAAATGTCATTTTGAGGTGCTACCGTAATTACAAATTTATTATCAGCAGTCCCATACGTAGGAGACATACTAGTTCAATGAATCTGAGGGGGCTTTTCAGTAGATAACGCAACACTAACCCGATTCTTCGCATTTCACTTCCTACTACCATTCGCAATCGTAGCCGCCACACTAATACATGCACTATTCCTACACGAAACCGGATCCAACAACCCACTAGGCCTTAACTCCGACGCAGACAAAATTACATTTCACCCATACTTCTCATACAAAGATGTCCTAGGGTTCATCCTACTAATTACAGCCCTAGCATCCTTAGCATTATTCTCACCCAACCTATTAGGAGACCCAGAAAACTTCACCCCCGCCAACCCACTAGTCACCCCGCCACACATTAAACCAGAATGATATTTCCTATTTGCATACGCCATCCTCCGATCAATCCCCAATAAACTAGGCGGTGTATTAGCATTATTACTTTCAATTCTAGTACTCATGGTGGTGCCACTTCTACACACCTCTAAACAGCAAGGACTCACCTTCCGCCCCCTAGCCCAGCTAATATTCTGAACACTAGTGGCAGACGTAGCAATCCTAACTTGAATTGGCGGAATACCAGTAGAACACCCATTCGTCATCATTGGACAAATTGCTTCAGTACTATACTTCGCACTATTCCTATTCCTAAACCCACTAATAGGCCTATTAGAAAACAAACTCCTAAATTTCAAC
>Mystus rhegma NC_023223 Bagridae
ATGGTCATCCGAAAAACCCATCCCTTATTCAAAATTGTTAACGACGCACTAATTGATCTCCCCGCCCCCTCAAACATTTCTGCATGATGAAACTTCGGCTCATTACTATTACTCTGCTTAATAATACAAATCTTAACCGGCCTATTCTTAGCCATACATTATACCTCTGACATCTCCACCGCCTTCTCGTCCGTAGCCCACATCTGCCGAGACGTAAACTACGGCTGAATTATCCGAAACCTCCATGCCAACGGAGCCTCCTTCTTCTTCATCTGCATTTACTTACATATCGGACGAGGTCTCTACTACGGCTCATATTTATATAAAGAAACCTGAAACATCGGAGTTGTACTATTCCTCTTGGTAATGATAACAGCCTTTGTTGGATATGTATTGCCTTGAGGACAAATATCCTTCTGAGGCGCCACAGTAATCACAAACCTCCTATCAGCAGTCCCATACATAGGAGATAGCCTAGTTCAATGAATTTGAGGCGGCTTCTCCGTAGACAACGCAACATTAACACGATTCTTCGCATTCCACTTCCTACTGCCATTTGCAGTAGTAGCTGCCACATTACTCCACGCCCTATTCTTACATGAAACTGGTTCTAACAACCCACTAGGCCTTAACTCCGACGCAGACAAAATCTCATTCCATCCTTATTTTTCATACAAAGACGTTCTAGGGTTCATTTTACTCATCACAGCCCTAGCATCATTAGCACTATTCTCACCAAACCTCTTAGGCGACCCAGAAAACTTCACACCCGCCAACCCACTAGTTACACCCCCACATATTAAACCAGAGTGATACTTCTTATTTGCATACGCCATCCTACGATCCATTCCCAACAAACTAGGTGGAGTGTTAGCACTACTATTCTCCATCTTAGTATTAATAGTAGTACCACTACTACACACCTCCAAACAACAAGGACTAACCTTCCGCCCAATCGCCCAATTCATATTCTGAACACTAGTAGCAGACGTTATGATTCTAACCTGAATCGGCGGAATACCAGTCGAACACCCCTTCATTATTATCGGACAAATCGCCTCAGTACTATACTTCTCATTATTCCTAATTCTAAACCCACTAACAGGCCTATTAGAAAACAAACTCCTAAACTTCAAC
>Mystus cavasius NC_030187 Bagridae
ATGGTCATCCGAAAAACCCACCCACTATTCAAAATTGTTAACGACGCACTAATTGATCTTCCCGCCCCCTCCAACATCTCTGCATGATGAAACTTCGGCTCCCTCTTACTACTCTGCTTGATAATACAAATCCTAACTGGACTCTTCCTAGCCATACACTACACCTCAGACGTCTCCACCGCCTTTTCATCCGTAGCCCACATCTGCCGAGATGTAAACTACGGATGAATTATCCGAAACCTGCACGCCAACGGAGCCTCTTTCTTCTTCATTTGCATCTATCTACACATCGGACGAGGCCTTTACTACGGCTCATATTTATATAAAGAAACCTGAAATATTGGAGTAGTACTACTACTCCTAGTAATGATAACAGCTTTCGTTGGATACGTACTACCCTGAGGACAAATATCATTCTGAGGTGCTACAGTAATTACAAACCTACTATCAGCCGTACCATACGTAGGAGACCTGTTAGTCCAATGAATCTGAGGAGGCTTCTCCGTAGACAACGCAACACTAACACGATTCTTCGCATTTCACTTCCTCCTACCATTCGCAGTCGTAGCCGCCACCCTACTACACGCCCTATTCCTCCACGAAACTGGATCCAACAACCCATTAGGACTTAACTCTGACGCAGACAAAATTTCATTCCACCCATACTTTTCATATAAAGACGTACTAGGCTTCATCCTATTAGTAACAGCCCTAGCATCATTAGCATTATTTTCCCCAAACCTCCTAGGAGACCCAGAAAACTTCACACCAGCTAACCCCCTGGTCACCCCTCCACATATCAAACCAGAATGATACTTCCTATTCGCATACGCCATTCTACGTTCTATTCCTAACAAACTAGGAGGTGTTCTAGCATTACTATTCTCCATCCTAGTTCTAATAGTAGTTCCACTACTACACACCTCCAAACAACAAGGATTAACCTTCCGCCCACTCGCCCAACTCATATTCTGAACACTAGTAGCAGACGTCATAATCCTAACCTGAATTGGCGGAATACCAGTCGAACACCCATTTATCATCATCGGACAAATCGCCTCAGTACTTTACTTTTCATTATTCCTAATTCTTAACCCACTAACAGGCCTATTAGAAAACAAACTCTTAAACTTCAAC
>Mystus vittatus NC_032082 Bagridae
ATGGTCATCCGAAAAACCCACCCCTTATTCAAAATTGTTAACGACGCATTAATTGATCTCCCCGCCCCCTCAAACATCTCCGCATGATGAAACTTCGGTTCATTATTACTACTCTGCCTAATAATGCAAATCTTAACTGGCTTATTCTTAGCCATACATTACACCTCCGACATCTCCACCGCCTTCTCATCTGTAGCTCACATCTGCCGAGACGTAAACTATGGCTGAATCATCCGAAACCTTCACGCCAACGGAGCCTCCTTCTTCTTCATCTGCCTCTACTTACACATTGGACGAGGCCTTTATTACGGCTCATATTTATATAAAGAAACCTGAAATATTGGAGTTGTATTGTTCCTTCTAGTAATAATAACAGCATTTGTTGGATATGTCCTACCTTGAGGACAAATATCATTTTGAGGCGCCACAGTAATTACAAACCTCCTATCAGCAGTCCCATATATAGGAGACAGCCTAGTTCAATGAATTTGAGGCGGGTTTTCTGTAGACAATGCAACACTCACACGATTCTTCGCATTCCACTTCTTACTCCCCTTCGCAGTAGTAGCTGCCACACTACTCCACGCCCTATTTCTACACGAAACCGGATCCAACAACCCCCTAGGCCTCAACTCCGACGCAGACAAAATCTCATTCCACCCATACTTTTCGTACAAGGACCTCCTCGGATTCATTCTACTAATCACAGCCCTAGCATCACTAGCACTATTTTCACCAAACCTCTTAGGTGACCCAGAAAACTTCACACCTGCCAACCCATTAGTCACACCACCACATATTAAACCAGAATGATACTTTCTATTTGCATATGCCATTCTACGCTCCATCCCTAATAAACTAGGAGGAGTGTTAGCACTACTTTTCTCTATTCTAGTACTAATAGTGGTACCGCTATTACACACCTCTAAACAACAAGGACTAACCTTCCGTCCAATTGCCCAATTTATGTTTTGGGTACTGGTAGCAGACGTCATGATTTTAACCTGAATCGGGGGAATGCCAGTCGAACATCCTTTCATCATCATTGGCCAAATTGCCTCAGTACTATACTTCTCACTATTTCTAATTCTAAACCCACTAACAGGTCTGTTAGAAAATAAAATACTAAACTTCAAC
>Horabagrus brachysoma NC_030188 Bagridae
ATGATCACCCGAAAAACTCACCCCCTATTCAAAATTATCAACGACGCACTAATTGACCTCCCCGCCCCATCCAACATTTCTGCATGATGAAACTTTGGCTCCCTCCTATTACTCTGCCTAATAATACAAATTTTAACAGGACTATTCCTAGCCATACATTATACCTCAGACATCTCAACTGCCTTTTCATCCGTAGCCCACATCTGCCGAGACGTAAACTACGGATGAATTATCCGCAACATACATGCCAACGGGGCCTCCTTTTTCTTCATTTGCATTTACCTACACATCGGACGAGGCCTATACTACGGCTCATATTTGTACAAAGAAACCTGAAACATTGGAGTAGTATTATTACTGCTAATAATAATAACAGCATTCGTCGGATACGTACTACCATGAGGCCAAATATCATTCTGAGGTGCCACAGTAATCACAAATCTACTATCAGCCGTACCATATATAGGAGACGCCTTGGTTCAATGAATCTGAGGCGGCTTCTCAGTAGACAATGCAACACTAACACGATTCTTTGCATTCCACTTCCTCCTCCCATTTGCAATTGTAGCCGCCACCGTACTACACGCCCTCTTCCTACACGAAACCGGGTCAAACAACCCAATCGGCCTAAACTCCGACGCAGATAAAATTTCCTTCCACCCCTATTTTTCATATAAAGACATACTAGGATTCATTGTTCTCCTGACAGCCCTAGCATCTTTAGCACTCTTTTCACCAAATCTGCTAGGAGATCCAGAAAACTTTACCCCCGCCAACCCCCTAGTCACTCCCCCACACATCAAACCAGAATGATACTTCCTATTTGCATACGCCATCCTACGATCCATCCCCAACAAACTAGGTGGAGTATTAGCATTACTATTTTCCATTCTAGTGCTCATAGTAGTCCCTCTGCTACACACTTCAAAACAACAAGGATTAACCTTCCGCCCACTAGCCCAGTTTTTATTCTGAACCCTGGTGGCAGACGTAGCAATTTTAACCTGAATTGGCGGCATGCCAGTAGAACACCCATTCATTATTATCGGACAAATCGCTTCCGTATTATACTTCTCACTATTCCTAATCTTTAACCCATTAATTGGCTGATTAGAAAACAAACTCCTTAACCTAAAC
>Rita rita NC_023376 Bagridae
ATGACTACCCGAAAAACCCACCCACTATTTAAACTAGTCAACAGCTCACTAATTGACCTCCCCGCCCCATCCAACATCTCCGCATGATGAAACTTTGGTTCCCTATTACTACTATGCCTTATAGTACAAATCCTTACAGGATTATTCCTAGCCATACATTACACCTCTGATATTTCAACTGCCTTCTCATCAGTAGCCCACATCTGCCGAGACGTAAACTACGGCTGAGTTATCCGAAACCTCCACGCTAACGGAGCCTCATTCTTCTTCATCTGCATTTACCTACATATCGGACGAGGACTATACTATGGCTCATACTTATACAAAGAAACCTGAAACATCGGAGTAATCCTTCTATTACTAGTAATAATAACCGCATTCGTCGGATACGTTCTACCATGAGGGCAAATATCATTCTGAGGAGCCACAGTAATTACAAACCTCCTATCAGCTATCCCATATGTAGGAGACATGCTAGTGCAATGAATCTGAGGAGGATTCTCCGTAGACAACGCAACACTAACACGATTCTTCGCATTCCACTTCCTCCTACCATTCGCAATCGTAGCAGCCACACTATTACACGCCCTATTCCTACATGAAACAGGATCCAACAATCCAATCGGACTAAACTCCAACACAGACAAAGTATCCTTCCACCCCTACTTCTCATACAAAGACATCCTAGGATTCCTAATCCTCCTTACAACCCTAGCATCCCTAGCCCTATTCTCCCCAAACCTATTAGGAGACCCAGAAAACTTTACCCCAGCCAACCCCCTAGTAACACCACCACATATTAAACCAGAATGATACTTCCTATTTGCATACGCCATCCTACGATCAATCCCAAACAAACTAGGGGGAGTACTAGCACTATTATTCTCAATCCTAATCCTAATGCTAGTCCCAATACTACACACCTCAAAACAACAAGGATCAACCTTCCGACCAATCACCCAACTCGTATTCTGAATCCTAGTAGCAGACGTATTTATCCTAACCTGAATCGGCGGAATACCAGTCGAACACCCATTTATCATCATCGGACAAATCGCCTCAATCCTATACTTCTCCCTATTCCTAATATTATGACCACTAGCAGGATGATTAGAAAACAAACTACTTAACTTAAAC
>Silurus asotus NC_015806 Siluridae
ATGGTAACCCGAAAAACCCATCCTCTATTCAAAATTATTAACGACGCACTAATTGACTTACCAGCCCCCTCTAATATTTCTGTATGATGAAACTTTGGCTCCCTACTCTTACTGTGTCTTATAATACAAATTCTTACAGGACTATTTTTAGCCATACACTACACCTCAGATATTTCAACTGCTTTCTCCTCCGTAGCCCACATTTGCCGAGACGTAAACTACGGCTGACTCATCCGCAATATTCATGCCAACGGAGCCTCTTTCTTTTTCATCTGCCTCTATCTACATGCCGGACGAGGCCTTTACTACGGGTCCTACCTCTATAAAGAAACCTGAAACATTGGCGTAGTATTACTACTACTAGTTATAATAACAGCTTTCGTTGGATACGTACTACCCTGAGGACAAATATCCTTCTGAGGCGCCACAGTAATTACAAATTTACTATCAGCCGTGCCATATATAGGAGATGCCCTAGTACAATGAATTTGAGGGGGCTTTTCTGTAGACAACGCAACCCTCACACGATTCTTCGCATTTCACTTCATTCTACCCTTCGCCATTGTAGCTGCTACCCTACTACACGCCCTCTTTTTACATGAAACAGGCTCAAACAATCCAACAGGCCTAAACTCCGACACAGACAAAATTTCCTTCCACCCCTATTTCTCATACAAAGACCTTTTAGGCTTTATTATTTTACTTACAACCCTTACAGCCCTAGCATTATTCTCCCCAAACCTTTTAGGGGACCCCGAAAACTTTACACCAGCTAACCCCTTGGTGACTCCTCCCCACATTAAGCCAGAATGATACTTCCTATTTGCATACGCCATCCTACGCTCAATTCCAAACAAACTAGGGGGAGTCTTAGCACTCCTATTATCTATCCTCGTATTAATAATTGTTCCCCTGCTACATACTTCCAAACAACAAGGACACACCTTCCGCCCAATCGCCCAACTCCTATTCTGAACCCTAGTGGCAGACGTCATAATCCTAACCTGAATCGGAGGAATGCCGGTTGAACATCCATTCGTCATTATTGGGCAAATCGCCTCCGTCCTATACTTCTCACTATTCCTTATCCTCAACCCCCTAGCAGGCCTGCTAGAAAATAAATACATAAACTTTAAC
>Silurus glanis NC_014261 Siluridae
ATGGTAACCCGAAAAACCCACCCTCTATTTAAAATTATTAACAACGCACTAATTGATTTACCAGCCCCCTCTAACATCTCTGCATGATGAAACTTTGGCTCCCTCCTCCTACTATGTCTCATAATACAAATTCTAACAGGACTATTCCTAGCTATACACTACACCTCAGACATCTCAACTGCTTTCTCATCCGTAGTCCACATCTGCCGGGACGTAAACTACGGCTGACTCATCCGTAACATCCACGCCAACGGAGCCTCCTTCTTTTTCATCTGCATCTACCTACATATTGGACGAGGCCTTTACTACGGGTCATACCTCTACAAAGAAACCTGAAACATCGGCGTAGTCCTGCTACTACTCGTTATAATAACAGCCTTCGTTGGGTACGTACTACCTTGAGGACAAATGTCCTTCTGAGGCGCTACAGTAGTTACAAATTTATTATCCGCCGTTCCCTACATAGGAGATGCTCTAGTACAGTGAATCTGAGGGGGCTTTTCTGTAGACAACGCAACTCTCACACGATTCTTCGCATTCCACTTCATCCTGCCCTTCGCTATTGTAGCCGCTACGCTGCTACATGCTCTCTTTTTACACGAAACAGGCTCAAATAACCCAGCTGGCCTAAACTCGGACACAGATAAAATTTCCTTCCACCCCTACTTCTCATACAAAGACCTCCTAGGCTTCATTATACTACTTACAGCCCTTACAGCCTTAGCATTATTCTCCCCAAACCTCTTAGGAGACCCCGAAAACTTCACACCAGCCAACCCCTTAGTGACTCCCCCCCATATCAAGCCAGAATGATACTTCTTGTTCGCATACGCCATCCTACGATCAATCCCAAACAAACTAGGAGGGGTTTTAGCACTCCTGCTATCCATCCTAGTATTAATAACTGTCCCCCTACTACACACCTCCAAACAACAAGGACTTACTTTCCGCCCCCTGACCCAACTCCTATTCTGAACCCTAGTAGCAGATGTCATGATCCTAACCTGAATCGGAGGAATGCCGGTTGAACACCCCTTCGTCATTATCGGACAAGTCGCCTCCGTCCTATACTTCTCATTATTCCTAATTCTTAACCCACTAGCAGGCCTGCTAGAAAACAAATACATAAACTTTAAC
>Silurus soldatovi NC_022723 Siluridae
ATGGTAACCCGAAAAGCCCACCCTCTACTCAAAATTATTAACAACGCACTAATTGACCTACCAGCCCCTTCTAATATTTCCGCATGATGGAACTTTGGCTCCCTACTCCTACTCTGCCTTATAATACAAATTCTTACAGGACTATTTTTAGCCATACACTACACCTCAGATATCTCAACTGCTTTCTCCTCCGTGGCCCACATTTGTCGAGACGTAAACTACGGCTGACTCATCCGTAATATTCATGCCAACGGAGCCTCCTTCTTTTTCATCTGCCTCTACCTACATGTCGGACGAGGCCTTTACTACGGGTCCTACCTCTATAAAGAAACCTGAAACATTGGTGTAGTATTACTACTACTAGTTATAATAACAGCTTTCGTTGGGTACGTACTACCCTGAGGACAAATATCCTTCTGAGGCGCCACAGTAATTACAAATTTATTATCAGCCGTACCGTATATAGGAGACGCCCTAGTACAATGAATCTGAGGGGGATTTTCCGTAGACAACGCAACCCTTACACGATTCTTCGCATTTCACTTCATTCTACCATTCGCCATTGTAGCCGCTACATTACTACACGCCCTCTTTTTACATGAAACAGGCTCAAACAACCCAACAGGCCTAAACTCCGACACAGACAAAATTTCCTTCCACCCCTATTTCTCATATAAAGACCTCTTAGGCTTTATTGTTTTACTCACAGCCCTTACGGCCCTAGCATTATTCTCCCCAAACCTTTTAGGAGACCCCGAAAACTTTACACCGGCCAACCCCTTAGTGACTCCTCCCCACATCAAACCAGAATGATACTTCCTATTTGCATACGCCATCCTACGCTCAATTCCAAACAAACTAGGGGGAGTCCTAGCACTCCTATTATCCATCCTAGTATTGATAATTGTCCCTCTACTACATACTTCCAAACAACAAGGGCTCACCTTCCGCCCAATAGCCCAACTCCTATTCTGAACCCTGGTGGCAGACGTCCTAATTCTAACCTGAATTGGAGGGATACCAGTTGAACATCCGTTCGTCATTATCGGGCAAGTCGCCTCCGTCCTGTACTTCTCACTATTCCTTATCCTTAACCCCCTAGCAGGCCTGCTAGAAAACAAATACATAAACTTTAAC
>Silurus lanzhouensis NC_015650 Siluridae
ATGGTAACCCGAAAAACCCATCCCCTATTTAAAATTATTAACAACGCACTAATTGACTTACCAGCCCCCTCTAATATCTCCGCATGATGAAACTTTGGCTCCCTACTACTACTGTGTCTTATGATACAAATTCTTACAGGACTATTTTTAGCCATACACTACACCTCAGATATCTCAACCGCCTTCTCCTCCGTAGCCCATATCTGCCGAGACGTAAACTACGGCTGACTCATCCGTAACATTCATGCCAACGGAGCCTCTTTCTTTTTCATCTGCCTCTACCTACACGTAGGACGAGGCCTTTATTATGGGTCATACCTCTACAAAGAAACCTGAAACATCGGCGTAGTCCTGCTACTACTCGTTATAATAACAGCCTTCGTTGGGTACGTACTACCTTGAGGACAAATGTCCTTCTGAGGCGCTACAGTAGTTACAAATTTATTATCCGCCGTTCCCTACATAGGAGATGCTCTAGTACAGTGAATCTGAGGGGGCTTTTCTGTAGACAACGCAACTCTCACACGATTCTTCGCATTCCACTTCATCCTGCCCTTCGCTATTGTAGCCGCTACGCTGCTACATGCTCTCTTTTTACACGAAACAGGCTCAAATAACCCAGCTGGCCTAAACTCGGACACAGATAAAATTTCCTTCCACCCCTACTTCTCATACAAAGACCTCCTAGGCTTCATTATACTACTTACAGCCCTTACAGCCTTAGCATTATTCTCCCCAAACCTCTTAGGAGACCCCGAAAACTTCACACCAGCCAACCCCTTAGTGACTCCCCCCCATATCAAGCCAGAATGATACTTCTTGTTCGCATACGCCATCCTACGATCAATCCCAAACAAACTAGGAGGGGTTTTAGCACTCCTGCTATCCATCCTAGTATTAATAACTGTCCCCCTACTACACACCTCCAAACAACAAGGACTTACTTTCCGCCCCCTGACCCAACTCCTATTCTGAACCCTAGTAGCAGATGTCATGATCCTAACCTGAATCGGAGGAATGCCGGTTGAACACCCCTTCGTCATTATCGGACAAGTCGCCTCCGTCCTATACTTCTCATTATTCCTAATTCTTAACCCACTAGCAGGCCTGCTAGAAAACAAATACATAAACTTTAAC
>Silurus meridionalis NC_014866 Siluridae
ATGGTAACCCGAAAAACCCATCCCCTATTTAAAATTATTAACAACGCACTAATTGACTTACCAGCCCCCTCTAATATCTCCGCATGATGAAACTTTGGCTCCCTACTACTACTGTGTCTTATGATACAAATTCTTACAGGACTATTTTTAGCCATACACTACACCTCAGATATCTCAACCGCCTTCTCCTCCGTAGCCCATATCTGCCGAGACGTAAACTACGGCTGACTCATCCGTAACATTCATGCCAACGGAGCCTCTTTCTTTTTCATCTGCCTCTACCTACACGTAGGACGAGGCCTTTATTATGGGTCCTACCTCTATAAAGAAACCTGAAACATTGGCGTAGTATTATTACTACTAGTTATAATAACAGCCTTTGTCGGATATGTACTACCCTGAGGACAAATATCCTTCTGAGGCGCTACAGTAATTACAAATTTACTATCCGCCGTACCATACATAGGAGATGCCCTAGTACAATGAATCTGAGGAGGCTTTTCTGTAGACAACGCAACCCTCACACGATTCTTCGCATTCCACTTCATCCTACCATTCGCCATTGTAGCCGCCACACTTCTCCACGCCCTCTTTCTACATGAAACAGGCTCAAATAACCCAACAGGCCTAAACTCTGACACAGACAAAATTTCCTTCCACCCATATTTCTCATATAAAGACCTCTTAGGCTTTATTATTTTACTTACAGCCCTCACGGCCCTAGCATTATTCTCCCCAAACCTTTTAGGAGACCCCGAAAACTTTACACCAGCCAACCCCCTAGTGACTCCTCCCCACATCAAGCCAGAGTGATACTTCCTATTTGCATACGCTATCCTACGCTCAATCCCAAACAAACTAGGAGGGGTCTTAGCACTACTACTATCCATCCTAGTACTAATAATTGTTCCCCTGCTACACACCTCCAAACAACAAGGACTTACCTTCCGCCCACTAGCCCAGCTCCTATTCTGAGCCTTAGTAGCAGACGTCCTAATCCTAACCTGAATCGGAGGGATACCAGTTGAACATCCCTTCGTCATTATTGGACAAGTCGCCTCTATCTTATACTTCTCACTATTCCTTATTCTCAACCCCCTGGCAGGCCTGCTAGAGAATAAATACATAAACTTTAAC
>Silurus microdorsalis NC_028175 Siluridae
ATGGTAACCCGAAAAACCCACCCTCTATTTAAAATTATTAACAACGCACTAATTGATTTACCCGCCCCCTCTAATATTTCTGCATGATGAAACTTTGGCTCCCTACTCCTATTATGCCTCATAATACAAATTCTAACGGGGCTATTCTTAGCTATACACTATACCTCAGACATCTCAACTGCTTTCTCATCCGTAGCCCACATCTGCCGAGACGTAAATTATGGCTGGCTCATTCGTAACATTCATGCTAACGGCGCTTCCTTCTTTTTCATTTGCATCTACCTCCATATTGGACGAGGACTTTACTATGGGTCCTACCTCTACAAAGAAACCTGAAACATTGGTGTTGTCTTACTACTACTAGTTATAATGACAGCCTTCGTAGGGTACGTATTACCCTGAGGACAAATATCCTTCTGGGGGGCCACAGTAATTACAAATTTATTATCCGCCGTGCCGTACATAGGAGACGCTCTAGTACAATGAATTTGAGGGGGCTTTTCTGTAGACAACGCAACCCTCACCCGATTCTTTGCATTCCACTTCCTCCTACCATTCGCCATTGTGGCCGCCACACTACTACATGCCCTCTTTTTACACGAAACCGGCTCAAACAATCCAGTAGGCTTAAACTCAGATACAGACAAAATTTCCTTCCACCCCTACTTCTCATACAAAGACCTTCTAGGCTTCCTCATTTTACTTACAGCCCTTACAACCTTAGCATTATTTTCCCCCAACCTCTTAGGAGACCCCGAAAACTTTACACCAGCCAACCCCCTTGTAACCCCTCCCCACATCAAACCAGAGTGATACTTTTTATTTGCATATGCCATTCTACGCTCAATCCCCAATAAACTAGGAGGAGTCTTAGCACTCTTATTATCAATTCTAGTCCTAATAGTTGTTCCCCTACTACACACCTCAAAACAACAAGGACTTACTTTCCGTCCGCTAGCCCAACTCCTGTTCTGAGCCCTAGTTGCAGATGTCATGATCCTGACCTGAATCGGAGGAATGCCAGTCGAACACCCCTTCGTCATCATCGGACAAATTGCTTCCATCCTATACTTCTCCTTATTTCTAATTCTTAACCCCCTAGCAGGCCTACTAGAAAACAAATATATAAGCTTTAAC
>Kryptopterus bicirrhis NC_034999 Siluridae
ATGGTAACCCGAAAAACTCACCCTTTATTTAAAATTGCTAACGACGCATTAATTGACCTACCAGCTCCCTCTAATATCTCTGCATGATGAAATTTTGGCTCCCTCCTACTCTTATGCCTTATTGTACAAATTCTAACCGGGCTATTTTTAGCCATACACTATACCTCAGACATCTCAACAGCCTTTTCCTCAGTTGCCCACATCTGCCGAGACGTAAATTACGGGTGACTTATCCGAAACCTCCATGCCAACGGCGCATCCTTCTTCTTCATCTGTATCTACTTACACATCGGACGAGGCCTCTACTATGGCTCCTACTTATATAAAGAAACCTGAAATATTGGGGTAGTCCTACTACTCCTAGTAATGATAACAGCCTTTGTAGGATATGTCCTACCATGAGGCCAAATGTCATTCTGAGGCGCTACAGTAATCACAATTCTCTATTCGGCCGTTCCGTATATAGGAGTGGCCCTAGTACAATGAATTCGAGGTGGATTTTCCGTAGATAAAGCAACCTTCACACGCTTCTTCGCATTTCACTTCATACTCCCATTCACCATAGTAGCCGCTACAGCACTACATGCACTATTTTTGCATGAAACTGGCTCAAACAACCCAACAGGCCTCAACTCAGACGCAGATAAAATCTCCTTCCCATCTTACTTCTCATATAAAGACTTACTAGGTTTCATTATTTTACTCACTGCTCTTACAAACCTGGCATTATTTTCTCCAAACCTATTAGGGGACCCAGAAAACTTCACACCCGCCAACCCCCTAGTCACACCTCCACACATTAAGCCTGAATGATACTTCCTATTTGCCTATGCCATTCTACGATCAATCCCTAACAAACTAGGAGGAGTTCTAGCCTTATTATTCTCCATCCTTGTACTAATAGTTGTTCCCCTACTACACACCTCTAAACAACAAGGCCTCACTTTCCGCCCAATCGCCCAATTCCTATTCTGAGCCCTAGTAGCAGATGTAATAATTCTAACCTGAATTGGAGGAATACCAGTAGAAGACCCCTACGTCATCATCGGACAAATTGCCTCAGTACTATACTTTTCCCTATTCCTAATTTTAAACCCTCTAACCGGGCTATTAGAAAACAAATACATAAACTTTAAC
>Kryptopterus vitreolus 09 NC_035419 Siluridae
ATGGTAACCCGAAAAACTCACCCTTTATTTAAAATTGCTAACGACGCATTAATTGACCTACCAGCTCCCTCTAATATCTCTGCATGATGAAATTTTGGCTCCCTCCTACTCTTATGCCTTATTGTACAAATTCTAACCGGGCTATTTTTAGCCATACACTATACCTCAGACATCTCAACAGCCTTTTCCTCAGTTGCCCACATCTGCCGAGACGTAAATTACGGGTGACTTATCCGAAACCTCCATGCCAACGGCGCATCCTTCTTCTTCATCTGTATCTACTTACACATCGGACGAGGCCTCTACTATGGCTCCTACTTATATAAAGAAACCTGAAATATTGGGGTAGTCCTACTACTCCTAGTAATGATAACAGCCTTTGTAGGATATGTCCTACCATGAGGCCAAATGTCATTCTGAGGCGCTACAGTAATCACAATTCTCTATTCGGCCGTTCCGTATATAGGAGTGGCCCTAGTACAATGAATTCGAGGTGGATTTTCCGTAGATAAAGCAACCTTCACACGCTTCTTCGCATTTCACTTCATACTCCCATTCACCATAGTAGCCGCTACAGCACTACATGCACTATTTTTGCATGAAACTGGCTCAAACAACCCAACAGGCCTCAACTCAGACGCAGATAAAATCTCCTTCCCATCTTACTTCTCATATAAAGACTTACTAGGTTTCATTATTTTACTCACTGCTCTTACAAACCTGGCATTATTTTCTCCAAACCTATTAGGGGACCCAGAAAACTTCACACCCGCCAACCCCCTAGTCACACCTCCACACATTAAGCCTGAATGATACTTCCTATTTGCCTATGCCATTCTACGATCAATCCCTAACAAACTAGGAGGAGTTCTAGCCTTATTATTCTCCATCCTTGTACTAATAGTTGTTCCCCTACTACACACCTCTAAACAACAAGGCCTCACTTTCCGCCCAATCGCCCAATTCCTATTCTGAGCCCTAGTAGCAGATGTAATAATTCTAACCTGAATTGGAGGAATACCAGTAGAAGACCCCTACGTCATCATCGGACAAATTGCCTCAGTACTATACTTTTCCCTATTCCTAATTTTAAACCCTCTAACCGGGCTATTAGAAAACAAATACATAAACTTTAAC
>Ompok bimaculatus OB-WM-TR01 NC_036233 Siluridae
ATGGTAACCCGAAAAACTCACCCCCTATTTAAAATTGCCAATGACGCTCTAATTGATCTACCAGCCCCATCTAACATTTCTGCATGATGAAACTTTGGCTCACTTCTATTATTATGCCTCATCATACAAATCCTAACAGGACTATTCCTAGCCATACACTACACCTCAGACATTTCAACAGCCTTTTCATCCGTAGCTCACATCTGCCGAGACGTAAACTACGGCTGATTTATCCGTAATATCCACGCCAATGGAGCCTCATTCTTCTTCATCTGTATTTATCTTCACATTGGACGAGGTCTCTACTACGGCTCATACCTATACAAAGAAACCTGAAACATCGGAGTAGTACTATTACTACTCGTAATAATAACTGCATTCGTCGGATACGTCCTTCCATGAGGACAAATATCATTCTGAGGTGCCACAGTAATCACAAACTTACTATCTGCCGTACCATATATTGGAGATGCTTTAGTACAATGAATCTGAGGGGGCTTCTCCGTAGACAATGCAACACTTACACGATTCTTTGCATTCCACTTCCTACTACCATTCACCATCGTAGCCGCCACAGCATTACATGCCCTATTTCTACATGAAACAGGCTCAAACAACCCAATTGGTTTAAACTCAGATGCAGACAAAATCTCATTCCACCCCTATTTCTCCTACAAAGACCTTCTAGGCTTTGTCATACTCCTTACAGCCCTCACAGCCCTCGCACTATTCTCCCCAAACCTCCTAGGCGACCCAGAAAACTTCACACCAGCCAACCCCCTAGTTACACCACCACATATTAAACCAGAATGATACTTCCTATTTGCATACGCCATTCTACGATCTATTCCAAATAAACTAGGAGGCGTACTAGCACTACTACTCTCCATCCTAGTACTAATAGTAGTCCCCCTACTACACACCTCTAAACAACAAGGACTTGCATTCCGCCCCTTAGCCCAATTCCTATTCTGAGCCCTAGTAGCAGACGTCATGATCCTGACATGAATCGGAGGCATGCCAGTCGAACACCCGTTCATCATCATCGGACAAATCGCCTCCGTCCTGTACTTCTCTTTATTCCTAATTCTCAACCCACTAACAAGCCTACTAGAAAATAAACGCTTAAAATTCAAC
>Ompok pabda NC_042212 Siluridae
ATGGTTATCCGAAAAACTCATCCTCTGCTAAAAATCGCTAATGAGGCTTTAGTCGATTTACCCGCCCCGTCCAACATTTCTGCATGATGAAACTTTGGCTCTCTACTACTATTATGCCTCATCATACAAATCCTAACAGGGCTATTCTTAGCAATACACTACACCTCAGACATCTCCACCGCCTTTTCATCAGTAGCCCACATCTGCCGAGACGTAAACTACGGCTGACTCATCCGCAATATACATGCTAACGGGGCCTCATTTTTCTTCATCTGCCTCTACCTCCATATTGGACGAGGCCTATACTACGGCTCGTACCTCTACAAAGAGACCTGAAACATCGGAGTAGTCCTATTCCTATTAGTAATAATAACCGCATTCGTTGGATATGTCCTTCCTTGAGGACAAATATCATTCTGAGGCGCCACAGTGATTACAAACCTATTATCTGCCGTCCCCTATGTCGGAGATGCCTTAGTTCAATGAATTTGAGGGGGCTTTTCCGTAGATAATGCAACCCTCACACGATTCTTCGCATTCCACTTCCTCCTTCCCTTCGCCGTCGCAGCTGCCACTGCACTACACGCCCTCTTCTTACATGAGACAGGCTCAAATAATCCGACAGGCCTAAGCTCAGACGCAGACAAAATCCCATTTCACCCGTACTTCTCATACAAAGATTTGTTAGGCTTCACCCTGCTCCTCACAGCCCTCACAACTCTTGCATTATTTTCACCCAACCTCCTGGGAGACCCAGAAAACTTCACACCGGCCAACCCCCTAGTCACTCCCCCACACATTAAGCCCGAATGATACTTCCTCTTTGCCTACGCCATCCTACGATCAATTCCAAATAAACTAGGAGGAGTGCTAGCACTCCTATTTTCAATCCTAGTATTAATAGTTGTCCCCCTGCTGCACACCTCCAAGCAACAAGGACTTACCTTCCGCCCCTTGGCCCAATTCCTATTCTGAACGCTAGTAGCAGACGTCCTAATTCTAACATGAATTGGTGGCATGCCCGTTGAACACCCATTCATCATCATTGGACAAGTTGCCTCCGTCCTATATTTCTCTTTATTCATAATTTTAAGCCCCCTGGCAGGAACACTAGAAAACAAAACCCTAAAACTCGAC
>Pterocryptis cochinchinensis NC_027107 Siluridae
ATGGTAACCCGAAAAACTCACTCACTACTTAAAATTGCTAATAACGCACTAATTGATCTACCAGCCCCATCCAACATCTCTGCATGATGAAACTTTGGCTCACTTCTACTACTCTGCCTTATTACACAAATCTTAACCGGACTATTTCTAGCCATACACTATACCTCAGACATTTCAACCGCCTTTTCATCTGTAGCCCACATTTGCCGAGACGTAAATTATGGCTGACTTATCCGCAATCTCCACGCCAATGGAGCCTCATTCTTCTTCATCTGTATCTACATACATATTGGACGAGGCCTCTATTATGGCTCATACTTATACAAAGAAACCTGAAATATTGGAGTAGTACTTTTACTATTAGTAATAATAACCGCATTTGTAGGATACGTCCTCCCATGAGGACAAATATCATTCTGAGGTGCCACAGTAATTACAAACCTCCTATCAGCCGTACCATATATAGGAAATACTCTAGTACAATGAATCTGAGGTGGATTTTCTGTAGACAACGCAACCCTCACACGATTCTTTGCATTCCATTTTCTACTACCATTTATTGTGGTAGCAGCCACAGCACTACACGCCTTATTCCTACACGAAACCGGGTCAAATAACCCAATTGGCCTAAACTCAGATGCAGACAAAATTCCATTCCACCCCTACTTCTCATATAAAGACATTCTAGGCTTTGTCATACTCCTTACCGCCCTCACAACTCTCGCCCTATTCTCCCCAAACCTTCTAGGAGATCCAGAAAATTTTACACCCGCCAACCCCCTAGTAACTCCCCCTCACATTAAGCCAGAATGATACTTCCTATTTGCATACGCTATCCTACGCTCAATTCCTAACAAACTAGGAGGAGTATTAGCACTACTACTTTCTATTCTAGTACTAATAGTTGTACCACTTCTACACACCTCCAAACAACAAGGCCTTGCATTCCGCCCCTTATCCCAATTCTTATTTTGAACACTCGTAGCAGACGTCATGATTTTAACCTGAATTGGAGGCATACCAGTCGAACACCCCTTTATCATTATTGGACAAATCGCCTCCGTCCTATACTTTTCTCTATTTCTAATTCTCAACCCACTAACAAGCCTACTAGAAAATAAACGCTTAAAATTCAAC
>Ictalurus pricei TNHC-21704-10 NC_029158 Ictaluridae
ATGATCACCCGAAAAACTCACCCACTCCTCAAAATTGCCAACAATGCACTAATTGATCTGCCCGCCCCATCCAATATCTCCGCATGATGAAACTTCGGCTCTCTATTATTATTATGTCTTATAGCACAAATCTTAACAGGACTCTTTCTAGCCATACACTACACCTCAGACATTTCAACTGCCTTTTCATCCGTCGCCCACATTTGCCGAGATGTAAACTACGGATGGCTTATCCGCAACCTCCACGCTAACGGGGCCTCCTTCTTCTTTATCTGTATTTACCTGCACATTGGGCGGGGCCTATATTATGGCTCCTACCTTTATAAAGAAACTTGAAATATTGGAGTGGTCCTTCTACTACTAGTAATAATAACCGCATTCGTGGGCTATGTACTACCATGAGGACAAATATCATTCTGAGGTGCCACAGTCATTACAAACCTCCTATCAGCTGTTCCCTACATAGGAAATGCCCTTGTACAATGAATCTGAGGCGGGTTTTCCGTAGATAATGCAACGCTAACCCGATTCTTTGCATTCCACTTCCTATTACCATTCGCAATCATCGCAGCAACGCTACTGCACGCCCTATTTCTACATGAAACAGGCTCCAACAACCCAGTCGGACTAAATTCTGACGCAGACAAAATCTCCTTCCACCCATACTTTTCCTACAAAGACCTCCTAGGCTTTGTTTTCCTCATTACAGCCCTCGCCTCCCTAGCTCTTTTTTCTCCCAATCTCTTGGGTGACCCAGAAAATTTCACTCCCGCCAACCCCCTAGTAACCCCGCCTCACATCAAGCCCGAGTGATATTTTTTGTTTGCTTACGCCATCCTACGATCAATCCCCAACAAACTTGGTGGAGTGCTAGCACTACTACTCTCTATCTTAGTACTCATAGTTGTTCCCCTCCTCCACACTTCTAAACAACAAGGGCTCGCCTTCCGCCCTCTCTCCCAACTATTATTTTGAGCCCTGGTAGCAGATGTAGCTATCCTGACCTGAATCGGCGGAATGCCCGTCGAACACCCCTTCATCATCATCGGGCAAATCGCCTCCGTACTGTATTTCTCCCTATTTCTAATCTTTAACCCATTAATAGGCTGATTAGAAAACAAAACCATTAACTTCAAA
>Ictalurus furcatus NC_028151 Ictaluridae
ATGGTCACCCGAAAAACCCACCCACTATTCAAAATTGCCAACAATGCACTAATTGATCTCCCCGCCCCATCTAACATCTCCGCATGATGAAACTTCGGCTCCTTACTATTATTATGTCTTATAGCACAAATCCTAACAGGGCTCTTCCTGGCTACACACTACACCTCAGACATCTCAACTGCCTTTTCATCCGTCGCCCACATTTGCCGAGATGTAAATTACGGATGGCTCATCCGCAACCTCCATGCTAACGGGGCCTCTTTCTTCTTTATCTGCATCTACCTGCACATTGGGCGGGGCCTATACTACGGCTCCTACCTTTATAAAGAAACTTGAAACATTGGAGTAATCCTTTTATTACTAGTAATAATGACCGCATTTGTAGGCTACGTACTGCCATGAGGACAAATATCATTCTGAGGCGCCACAGTCATTACAAACCTCCTATCAGCTGTGCCCTACATAGGAAACGCCCTCGTACAATGAATCTGAGGGGGGTTCTCTGTAGATAATGCAACACTAACCCGATTCTTTGCATTTCACTTCCTATTGCCATTCGCAATCATCGCAGCAACACTACTACACGCCCTGTTCCTACATGAGACAGGCTCTAATAACCCAGTCGGACTAAACTCTGATGCAGACAAAATCTCCTTCCACCCATACTTTTCCTACAAAGACCTTCTAGGCTTTGTTTTCCTCATCGTGGCCCTCGCATCACTAGCCCTTTTCTCCCCTAATCTCCTCGGCGACCCAGAAAATTTTACCCCCGCCAACCCCCTAGTAACCCCTCCCCACATCAAGCCCGAATGATATTTCCTATTTGCTTACGCCATCCTACGATCAATTCCCAACAAGCTCGGCGGAGTTCTAGCACTACTCCTCTCCATCTTAGTACTTATAGTTGTTCCCCTCCTACACACCTCTAAACAACAAGGCCTCACTTTCCGCCCCCTCTCCCAACTACTATTTTGAACCCTAGTAGCAGACGTGGCTATCTTAACCTGAATCGGCGGAATACCTGTTGAACACCCATTCATCATCATCGGGCAAGTCGCTTCCGTACTGTACTTCTCCCTATTTCTAATCTTTAACCCATTAATAGGCTGATTAGAAAACAAAACCATTAATTTCAAA
>Ictalurus punctatus Norris NC_003489 Ictaluridae
ATGATCACCCGAAAAACCCACCCGCTCTTCAAAATTGCCAACAATGCACTAATTGATCTACCCGCCCCATCTAATATCTCCGCATGATGAAACTTCGGCTCTCTACTATTATTATGTCTTATAGCACAAATCCTAACAGGGCTCTTCCTAGCTATGCACTACACCTCAGACATCTCAACTGCCTTTTCATCCGTCGCCCACATCTGCCGAGATGTAAACTACGGGTGGCTTATCCGCAACCTCCACGCTAACGGAGCCTCCTTCTTCTTTATCTGTATTTACTTACATATTGGACGAGGCCTATATTATGGTTCCTACCTTTATAAAGAAACTTGAAACATCGGAGTGGTCCTTCTACTACTAGTAATAATAACCGCATTTGTGGGCTATGTACTACCATGAGGACAAATGTCATTCTGAGGCGCCACAGTCATTACAAACCTCCTATCAGCTGTGCCTTACATAGGAGATGCCCTTGTACAATGAATCTGGGGCGGGTTTTCCGTAGATAATGCAACACTAACCCGATTCTTCGCATTCCACTTCCTACTGCCATTCGCAATCATCGCAGCAACACTACTCCACGCCCTATTTCTACATGAAACAGGCTCTAACAACCCAATCGGACTAAACTCTGACGCAGACAAAATTTCCTTCCACCCATACTTTTCTTACAAAGACCTCCTAGGCTTTGTTTTCCTCATTACAGCCCTCGCCTCACTAGCCCTTTTCTCTCCCAACCTCCTGGGCGATCCAGAAAATTTCACCCCCGCCAACCCCTTAGTAACCCCTCCCCACATCAAGCCCGAATGATATTTTTTATTTGCTTACGCCATCCTACGATCAATCCCCAATAAACTTGGGGGGGTACTAGCACTACTACTCTCCATTCTAGTACTTATAGTTGTCCCCCTCCTGCACACTTCTAAGCAACAAGGCCTCACTTTCCGCCCCCTCTCCCAACTATTATTTTGAACCCTAGTCGCAGACGTAGCCATCCTGACCTGAATCGGCGGGATACCCGTAGAACACCCATTCATCATCATCGGGCAAGTCGCCTCCGTACTGTATTTCTCCTTATTTCTAATCTTTAGCCCATTAATAGGCTGATTAGAAAACAAAACCATTAATTTCAAA
>Ameiurus catus NEFC F16-216 NC_037012 Ictaluridae
ATGGTCACCCGAAAAACCCACCCCCTCTTCAAAATTGCCAACAACGCACTAATTGACCTCCCCGCCCCATCTAACATCTCTGCATGATGAAACTTTGGCTCCCTATTATTATTGTGCCTCGTAATACAAATCCTAACCGGACTATTCTTAGCCATACACTATACCTCAGACATCTCAACTGCTTTTTCATCTGTAGTCCACATCTGCCGAGATGTAAACTATGGATGGCTTATCCGCAACCTGCACGCCAACGGAGCCTCCTTCTTCTTCATTTGCATTTACCTGCACATTGGACGCGGCCTTTATTACGGCTCCTATCTCTATAAAGAAACCTGAAACATCGGAGTAATCCTCCTACTACTAGTAATAATAACCGCATTTGTTGGATATGTACTGCCATGAGGACAAATATCATTCTGAGGTGCCACAGTCATCACAAACCTTCTATCAGCTGTCCCGTACATAGGAGATGCTCTTGTACAATGGATCTGAGGGGGATTTTCCGTAGACAATGCAACACTAACCCGATTCTTCGCATTTCACTTCCTTCTCCCATTTGCAGTTGTTGCAGCAACATTACTACACGCCCTCTTTTTACATGAGACAGGCTCTAACAACCCCATCGGACTAAATTCTGACGCAGATAAAATTTCCTTCCACCCCTATTTCTCCTACAAAGACCTCCTAGGCTTTGCCCTGCTCATCGTAGCCCTCGCCTTATTAGCTCTTTTTTCCCCTAACCTCCTTGGTGACCCAGAAAACTTCACCCCAGCTAACCCCCTGGTAACACCCCCTCATATTAAACCCGAATGATATTTCCTATTTGCCTACGCAATTCTACGATCAATCCCTAACAAACTAGGGGGAGTCTTAGCCCTCCTCCTCTCCATCCTAGTACTCATGGTTGTCCCCCTCCTGCACACGTCCAAACAGCAAGGCCTCACTTTCCGCCCCCTCTCCCAAATTCTATTTTGAACCCTTGTAGCAGACGTGGCCATTTTAACATGGATCGGCGGGATGCCCGTTGAACACCCATTTATCATCATTGGACAAATCGCCTCCGCACTATACTTTTCCCTCTTCCTAATCTTCAACCCCATAATAGGTTGGCTAGAAAACAAAACTATTAATTTAAAA
>Ameiurus natalis NEFC_F16-116 NC_036391 Ictaluridae
ATGGTCACCCGAAAAACCCACCCCCTCTTCAAGATTGCCAACAACGCATTAATTGACCTTCCCGCCCCATCTAACATCTCCGCATGATGAAACTTTGGCTCCCTTCTATTATTATGTCTTATCGTACAAATCCTAACCGGACTATTCTTAGCTATGCATTACACCTCAGATATCTCAACTGCTTTTTCATCTGTAGCCCATATCTGTCGCGATGTAAATTATGGATGACTTATTCGTAACCTGCACGCCAACGGAGCCTCATTTTTCTTCATTTGCATCTACCTCCACATTGGACGAGGCCTTTATTATGGCTCCTATCTTTACAAAGAAACTTGAAACATCGGAGTGGTCCTCCTATTACTAGTAATAATAACCGCATTTGTCGGATACGTTTTACCATGAGGACAAATATCATTCTGAGGTGCCACAGTAATTACAAACCTCCTATCAGCCGTGCCCTACATGGGAGATGCACTTGTACAATGAATCTGAGGCGGGTTTTCCGTAGACAATGCAACACTGACCCGGTTCTTCGCATTTCACTTCCTACTTCCATTTGCAGTTGTTGCAGCAACACTACTTCATGCCCTCTTTTTACATGAAACAGGCTCCAATAACCCCATCGGACTAAATTCTGATGCAGATAAAATTTCCTTCCACCCCTATTTCTCATATAAAGACCTCTTAGGCTTTGTCTTTCTCATCGTAGCCCTCGCCTTACTAGCCCTTTTCTCCCCCAACCTCCTTGGAGACCCAGAAAATTTCACCCCGGCTAACCCCTTAGTAACACCTCCTCATATTAAGCCCGAATGATATTTCCTATTTGCCTACGCCATCTTACGGTCAATTCCCAACAAACTCGGCGGAGTTTTAGCACTCCTTCTCTCCATCCTAGTACTTATAGTTGTTCCCCTACTACACACATCCAAACAACAAGGTCTCACCTTCCGTCCCCTCTCCCAACTTCTATTTTGAACCCTCGTAGCAGACGTAGCCATTTTAACATGAATCGGCGGAATACCCGTCGAACACCCATTTGTTATCATCGGACAAGTCGCCTCCGCACTATACTTCTCCATCTTCTTAATTTTCAACCCCCTAACAGGCTGGTTAGAAAACAAAACTATTAATTTAAAA
>Ameiurus nebulosus NEFC_F16-113 NC_042499 Ictaluridae
ATGGTCACCCGAAAAACCCACCCCCTCTTCAAAATTGCCAACAACGCACTAATCGACCTCCCCGCCCCATCTAACATCTCCGCATGATGAAACTTTGGTTCCCTATTATTATTATGTCTTATGATACAAATCCTAACAGGACTATTTCTAGCCATACACTACACATCAGACATCTCAACTGCTTTTTCATCCGTAGTCCACATCTGCCGGGACGTAAATTATGGATGACTCATCCGCAATCTACACGCCAACGGAGCCTCCTTCTTCTTCATTTGCATTTACCTCCACATTGGACGAGGCCTTTATTACGGCTCCTATCTTTATAAGGAAACCTGAAACATTGGGGTGGTCCTTCTTCTATTAGTAATAATAACCGCATTTGTAGGATATGTCCTACCATGAGGACAAATATCATTCTGAGGTGCCACAGTAATCACGAACCTCCTATCAGCTGTGCCATACATAGGAGATGCCCTCGTACAATGAATCTGAGGGGGGTTTTCCGTAGACAATGCAACATTAACCCGATTCTTCGCATTTCACTTCCTACTCCCATTTGCAGTTGTTGCGGCAACACTTTTACATGCCCTCTTTTTACATGAAACAGGCTCCAATAATCCCATTGGACTAAATTCTGACGCAGATAAAATTTCCTTTCACCCCTATTTCTCATATAAGGACCTCTTAGGCTTCGCCTTCCTTGTCGTAGCCCTCGCCTTATTAGCCCTTTTCTCCCCCAACCTCCTTGGTGACCCAGAAAACTTCACCCCGGCCAACCCCCTAGTAACACCCCCTCACATTAAACCCGAGTGATATTTCCTATTTGCCTACGCCATCCTCCGATCAATCCCAAACAAATTGGGCGGGGTCTTAGCCCTCCTCCTCTCCATCCTAGTACTTATAGTTGTCCCCCTGTTACACACATCTAAACAACAAGGCCTCACTTTCCGCCCCATCTCCCAACTTCTATTTTGAACCCTTGTAGCAGACGTAGTTATCTTAACATGAATCGGCGGAATACCCGTCGAACACCCATTTATCATCATCGGACAAATCGCCTCTGCACTATACTTCTCCCTTTTCCTAATTTTTAACCCTCTAACAGGTTGATTAGAAAACAAAACCATAAATTTAAAA
>Noturus taylori LodgeLab Ntaylori_1 NC_028276 Ictaluridae
ATGGTCACCCGAAAAACCCACCCCCTATTTAAAATCACCAACAACGCATTAATTGATCTCCCTGCCCCATCAAACATCTCCGCATGATGAAACTTTGGCTCCTTATTACTGCTCTGCCTCATTATACAAGTCCTAACAGGGCTCTTTTTAGCTATACACTATACCTCAGACATTTCAACAGCCTTTTCATCAGTCGCCCACATCTGTCGAGATGTAAATTATGGCTGACTTATCCGCAACCTTCATGCTAACGGAGCCTCTTTCTTTTTTATTTGTATTTATCTACACATTGGACGAGGCCTGTATTATGGCTCCTACCTCTACAAAGAGACTTGAAATATTGGAGTAATCCTGCTGTTACTAGTAATAATAACTGCATTTGTAGGCTATGTATTGCCATGAGGACAAATATCCTTTTGAGGCGCCACAGTAATCACAAATCTTTTATCCGCCGTACCCTATATAGGAAATGCCCTCGTACAATGAATTTGAGGCGGCTTCTCCGTAGATAATGCAACATTAACCCGATTCTTTGCATTCCACTTCCTTCTCCCATTTGCAATTATCGCAGCAACACTGTTACACGCCCTATTTTTACATGAGACAGGCTCCAACAACCCAACCGGGTTAAACTCTGATGCCGATAAAATCTCATTCCACCCCTATTTTTCATACAAAGACCTCCTTGGTTTTGTTATTCTCATCGTAGCCCTCACCTCCTTAGCTCTCTTTTCCCCCAACCTCCTTGGCGACCCAGAAAACTTCACCCCCGCCAACCCCCTCGTGACCCCGCCACACATCAAGCCTGAATGATACTTCTTATTTGCTTATGCAATCCTACGATCAATTCCTAACAAACTCGGCGGAGTGCTAGCATTACTCTTCTCTATTATAGTACTCATAGTTATTCCCCTACTACACACCTCAAAACAGCGGGGCCTTATTTTCCGCCCCCTCTCCCAGCTACTCTTTTGAGCCCTCGTGGCAGACGTCGCCATCCTGACCTGGATCGGCGGAATACCGGTCGAGCACCCCTTCATTATTATTGGACAAATCGCCTCCGTCTTATACTTCTCCCTATTTCTAGTCTTTAACCCATTAATAGGTTGATTAGAAAACAAAATCATTAATTTT---
>Pylodictis olivaris NEFC_F16-278 NC_036386 Ictaluridae
ATGGTCACCCGAAAAACCCACCCCCTTTTCAAAATCATCAACAACGCACTAATTGATCTCCCCGCCCCATCAAACATCTCCACATGATGAAACTTTGGCTCCCTGCTACTATTATGTCTCGCGATACAAATTCTAACAGGGCTCTTTCTAGCCATACACTACACCTCAGATATTTCAACGGCTTTTTCATCCGTCGCCCACATCTGCCGAGACGTAAATTACGGATGACTTATCCGCAACTTACACGCCAACGGAGCCTCCTTCTTCTTCATCTGCATTTATCTACACATCGGACGAGGTTTATACTACGGCTCCTACCTCTACAAAGAAACTTGAAACATCGGAGTTGTTCTCCTATTACTAGTAATAACAACCGCATTCGTGGGCTATGTATTACCATGAGGACAAATGTCCTTCTGAGGTGCCACTGTCATTACAAATCTCCTGTCAGCTGTACCCTATATAGGAGACGCCCTCGTACAATGAATCTGAGGCGGGTTTTCCGTAGACAATGCAACATTAACCCGATTCTTCGCGTTCCACTTCCTCCTCCCATTTGCAATCGTTGCAGCAACACTACTACATGCCCTATTTCTACATGAAACAGGCTCCAACAACCCAATCGGACTAAATTCTGACGCAGACAAAATCTCCTTCCACCCCTATTTCTCCTACAAAGACCTTCTAGGCTTTGTCTTTCTAGTTATGGCCCTCGCCTCCTTGGCCTTATTTTCCCCCAACCTCCTGGGCGACCCAGAAAACTTTACCCCCGCCAACCCCCTAGTAACTCCCCCTCACATCAAACCCGAATGATACTTCCTATTTGCCTATGCCATCCTACGTTCAATCCCCAATAAACTCGGCGGAGTACTTGCACTACTTCTCTCCATCCTAGTACTTATAGTCGTTCCTCTCCTACACACCTCCAAACAACAAAGCCTTACTTTCCGCCCCTTCTCCCAACTATTATTTTGAACCCTCGTGGCGGACGTGGCCATCCTGACATGAATCGGCGGAATGCCAGTTGAACACCCCTTCATCATCATCGGACAAATCGCCTCAGTATTGTACTTCTCCCTGTTTCTAATCTTTAACCCATTAATAGGCTGATTAGAAAACAAAACCATTAACTTCAAA
>Liobagrus andersoni NIBRGR0000166819 NC_032035 Amblycipitidae
ATGGTAACCCGAAAAACACACCCCCTATTTAAAATTGTTAATAACGCACTCATTGACCTCCCAGCCCCCTCTAACATCTCCGCATGATGAAACTTCGGCTCCCTCCTCTTACTGTGCCTCATAATACAAATCCTAACGGGCCTCTTCCTAGCAATACACTATACTTCTGACATCTCAACTGCCTTCTCATCCGTTGTACACATCTGCCGAGATGTAAACTACGGATGAGTCATCCGAAACCTACATGCAAACGGCGCCTCCTTCTTTTTCATTTGCATTTATTTGCACATCGGGCGCGGTCTCTATTATGGCTCATACTTGTATAAAGAAACTTGAAATATTGGAGTAGTCCTACTTCTCCTAGTAATAATGACCGCATTCGTCGGCTATGTGCTCCCGTGAGGACAAATATCATTCTGAGGCGCAACAGTAATTACAAATCTCCTATCAGCAGTGCCCTATGTGGGAGATACCCTTGTGCAATGAATTTGAGGGGGCTTCTCCGTAGACAATGCAACACTAACACGATTCTTCGCATTCCACTTCCTCCTCCCATTCGCAATTATCGCTGCCACACTACTACACGCCCTATTTTTACACGAAACAGGCTCTAATAACCCCCTAGGCCTGAACTCCGACACAGACAAAATCTCATTCCACCCGTACTTCTCATACAAAGACTTACTAGGATTTATTATACTAATCACAGCCCTAGCATCTCTGGCACTATTCTCACCAAACCTCCTAGGGGACCCTGAAAACTTCACACCGGCTAACCCCCTCGTAACCCCTCCACACATTAAGCCGGAGTGATACTTCTTATTTGCCTACGCCATCCTACGATCAATCCCCAACAAACTGGGCGGAGTAATAGCACTACTACTCTCAATCCTCATCCTAATGGTTGTACCCCTACTGCACACCTCAAAACAACAGGGCCTCACCTTCCGCCCGCTCACCCAGCTCCTATACTGAACCCTAGTCGCAGACGTATTCATCCTGACCTGAATCGGAGGCATACCCGTCGAGCACCCCTTTATCATCATCGGGCAGGTCGCCTCCGTCCTGTACTTCTCATTATTTCTAATCATTAACCCATTAATCGGATGATTAGAAAACAAACTTCTTATTTTCAAC
>Liobagrus styani IHB2015111503 NC_034647 Amblycipitidae
ATGGTAACCCGAAAAACGCACCCCCTATTTAAAATTGCTAACGACGCACTCATTGACCTCCCAGCCCCATCCAACATCTCTGCATGATGAAACTTTGGCTCCCTCCTCCTCCTCTGCCTCATAATACAAATTTTAACAGGCCTATTCCTAGCAATACACTATACTTCTGACATCTCGACTGCCTTTTCATCAGTAGTACATATTTGCCGAGACGTGAATTACGGATGAGTCATCCGAAATTTACACGCAAACGGCGCCTCTTTCTTTTTTATTTGTATTTATTTACACATTGGACGAGGACTCTATTATGGCTCATACCTGTATAAAGAAACCTGAAATATTGGAGTAGTTCTGCTCCTTCTAGTAATAATAACCGCATTCGTGGGTTATGTGCTTCCATGAGGACAAATATCATTCTGAGGCGCCACAGTAATTACAAACCTCCTATCAGCAGTACCCTATGTGGGGGATACCCTTGTACAATGAATTTGAGGGGGCTTCTCCGTAGACAATGCAACACTAACACGATTCTTCGCATTCCACTTCCTCTTCCCATTCGTAATCATTGCCGCTACATTACTACACGCTTTATTTCTACATGAAACAGGCTCTAATAACCCCCTAGGCCTAAACTCCGACGCAGACAAAATCTCATTTCATCCATACTTCTCATACAAAGACTTACTAGGATTTATTATACTAATCACAGCCCTAGCATCCCTGGCTCTATTCTCACCAAACCTTCTAGGGGACCCCGAAAACTTCACGCCAGCTAACCCCCTGGTGACCCCCCCACACATCAAACCAGAATGGTACTTCTTATTTGCCTACGCCATCTTACGATCAATCCCCAACAAACTGGGCGGGGTACTAGCACTACTATTCTCAATTCTCATCCTAATAATTGTACCCTTACTCCACACCTCAAAACAACAGGGCCTCACCTTCCGCCCACTCACTCAACTCCTATTTTGAACGCTAGTCGCAGACGTATTCATCCTAACCTGAATCGGAGGCATACCCGTCGAACACCCCTTTATCATTATCGGGCAAATCGCCTCTGTCCTGTACTTTTCACTATTTCTAATCATTAACCCATTAATCGGATGGCTAGAAAACAAACTCCTTATTTTCAAC
>Liobagrus obesus NC_008232 Amblycipitidae
ATGGTAACCCGAAAAACACACCCCTTATTTAAAATTGTTAATAGCGCACTCATTGACCTTCCAGCCCCCTCTAACATCTCCGCATGATGAAACTTCGGCTCCCTCCTCTTACTCTGCCTCATAATACAAATCCTAACAGGCCTATTCCTAGCAATACACTATACTTCTGACATCTCAACTGCCTTCTCATCCGTAGTACACATCTGCCGAGACGTAAACTACGGATGAGTCATCCGAAATCTACATGCAAATGGCGCCTCCTTCTTTTTCATTTGCATCTACTTACACATTGGACGAGGACTCTATTATGGCTCATACTTATATAAAGAAACCTGAAATATCGGGGTAGTACTACTTCTTCTAGTAATAATAACCGCATTCGTTGGCTATGTGCTCCCATGGGGTCAAATATCATTCTGAGGCGCCACAGTAATTACAAATCTCCTATCAGCAGTACCTTATGTAGGAGATACCCTTGTACAGTGAATTTGGGGGGGCTTCTCCGTAGACAATGCAACACTAACGCGATTCTTCGCATTCCACTTCCTCCTCCCATTCGCAATTGTCGCCGCCACACTACTACACGCCCTATTCTTACATGAAACAGGCTCCAATAATCCCCTAGGCCTGAACTCCGACGCAGACAAAATCTCATTCCACCCATACTTCTCATACAAGGACTTACTGGGGTTTATCATCTTAATCACGGCCCTGGCATCCCTAGCACTATTCTCACCAAACCTCCTAGGAGACCCCGAAAACTTTACGCCGGCCAATCCCCTGGTAACCCCCCCACACATTAAACCGGAGTGATACTTCTTATTTGCCTACGCCATCCTACGATCAATCCCCAACAAACTGGGCGGAGTACTAGCACTACTACTCTCAATCCTCATCCTAATGGTTGTACCCCTGCTGCACACCTCAAAACAACAAGGCCTCACCTTCCGCCCACTCACCCAACTCCTATTCTGAATCCTAGTCGCAGACGTATTCATTCTGACATGAATCGGAGGCATACCCGTCGAGCACCCCTTCATCATCATCGGGCAGGTCGCCTCCGTCCTGTACTTTTTACTATTTCTAATCATTAACCCATTGATCGGGTGGTTAGAAAACAAACTCCTTATTTTCAAC
>Liobagrus somjinensis MN756661 Amblycipitidae
ATGGTAACCCGAAAAACACACCCCTTATTCAAAATTGTTAACAACGCACTTATTGACCTCCCAGCCCCCTCCAATATCTCCGCATGATGAAACTTCGGCTCCCTCCTCCTACTCTGCCTCATAATGCAAATTCTAACAGGCCTATTCTTGGCAATACACTACACCTCCGACATTTCAACTGCCTTTTCATCCGTAGTACACATCTGTCGAGATGTAAACTACGGATGGGTTATCCGAAACCTACATGCAAACGGCGCCTCCTTCTTTTTTATCTGCATCTATTTACACATTGGACGGGGACTCTATTACGGCTCTTATCTATATAAAGAAACCTGAAATATTGGAGTAATCCTACTCCTCCTAGTAATAATAACAGCATTCGTTGGCTATGTACTTCCATGAGGACAAATATCATTTTGAGGCGCCACAGTAATTACAAACCTTCTATCAGCAGTCCCCTACGTGGGAAACACCCTTGTCCAATGAATCTGAGGGGGCTTCTCCGTGGACAATGCAACACTAACACGATTCTTCGCATTTCACTTCCTCCTCCCATTCGCAATTGTAGCCGCCACCCTACTACACGCCCTGTTTCTACACGAAACCGGCTCCAACAACCCCCTGGGCCTAAACTCCGATACAGACAAAATCTCATTCCACCCATACTTCTCATACAAAGACCTACTAGGGTTTATTATACTAGTCACAGCCCTGGCATCCCTAGCATTATTCTCACCAAACCTTCTGGGGGACCCCGAAAACTTTACACCGGCCAACCCCCTGGTGACTCCTCCCCACATTAAGCCAGAGTGGTACTTCTTATTCGCCTACGCCATTCTACGATCCATTCCCAACAAACTGGGAGGCGTACTGGCACTACTATTCTCAATCCTTATTCTAATAATTGTTCCCCTACTACACACCTCAAAACAACAAGGACTCACTTTCCGCCCCCTCACCCAGCTCCTTTTCTGAACCTTAGTCGCAGACGTGTTTATCCTAACATGAATCGGAGGCATACCCGTCGAACACCCCTTCATCATCATCGGGCAGGTCGCCTCCGTTTTGTACTTCTCACTATTTCTAATCATTAACCCATTAATCGGATGATTGGAAAACAAACTCCTTATTTTCAAC
>Liobagrus nigricauda NC_021407 Amblycipitidae
ATGGTAACCCGAAAAACGCACCCCCTATTTAAAATTGTTAACGACGCACTCATTGACCTCCCAGCCCCGTCCAACATCTCTGCATGATGAAACTTTGGCTCCCTCCTCCTCCTCTGCCTCATAATACAAATTCTAACAGGCCTATTCCTAGCAATACACTATACTTCTGACATCTCAACTGCCTTTTCATCAGTAGTGCATATTTGCCGAGACGTGAATTACGGATGAGTCATCCGAAATCTACACGCAAACGGCGCCTCTTTCTTTTTTATTTGTATTTATTTACACATTGGGCGAGGACTCTATTATGGCTCATACCTGTATAAAGAAACCTGAAATATTGGAGTAGTTCTGCTTCTTCTAGTAATAATAACTGCATTCGTGGGTTATGTGCTCCCATGAGGACAAATATCATTCTGAGGCGCCACAGTAATTACAAACCTCCTATCAGCAGTACCCTATGTGGGAGATACCCTGGTGCAATGAATTTGAGGGGGCTTCTCCGTAGACAATGCAACACTAACACGATTCTTCGCATTCCACTTCCTCCTTCCATTCGCAATCATTGCCGCTACACTACTACACGCTTTATTTCTACACGAAACAGGCTCTAATAACCCCCTAGGCCTAAACTCCGACGCAGACAAAATCTCATTTCATCCGTACTTTTCATACAAAGACTTACTGGGATTTATTATACTGATCACAGCCCTGGCATCTCTAGCTCTATTCTCACCAAACCTTCTAGGAGACCCCGAAAACTTCACACCAGCTAACCCCCTGGTGACCCCCCCACACATCAAACCAGAGTGATACTTCTTATTTGCCTACGCCATCTTACGGTCAATCCCCAACAAACTGGGCGGAGTACTAGCACTACTTTTCTCAATTCTCATCCTAATAGTTGTACCCCTGCTACACACCTCAAAACAGCAAGGCCTCACCTTCCGCCCACTCACCCAACTCCTATTTTGAACGCTAGTCGCAGACGTATTCATCCTAACCTGAATCGGAGGCATACCCGTCGAACACCCCTTCATCATTATCGGACAAATCGCCTCTATCCTGTACTTTTCACTATTTCTAATCATTAACCCATTAATCGGATGACTAGAAAACAAACTCCTTATTTTCAAC
>Liobagrus mediadiposalis NC_027167 Amblycipitidae
ATGGTAACCCGAAAAACACACCCCCTATTCAAAATTGTTAACAACGCACTTATTGACCTCCCAGCCCCCTCCAATATTTCTGCATGATGAAACTTCGGCTCCCTCCTCCTACTCTGCCTCATAATGCAAATTCTAACAGGCCTATTCTTGGCAATACACTATACCTCCGATATTTCAACTGCCTTTTCATCCGTAGTGCATATCTGTCGAGATGTAAACTACGGATGGGTCATCCGAAACCTGCATGCAAATGGCGCCTCCTTCTTTTTTATCTGCATCTATTTACACATTGGACGAGGACTCTATTATGGCTCTTATCTATACAAAGAAACCTGAAATATCGGAGTAATCCTACTCCTCCTGGTAATAATAACAGCATTCGTTGGCTATGTACTTCCATGGGGACAAATATCATTCTGAGGCGCCACAGTAATTACAAACCTCCTATCAGCAGTCCCCTACGTAGGGAATACCCTTGTCCAATGAATTTGAGGGGGCTTCTCCGTAGACAATGCAACACTAACGCGATTCTTCGCATTCCACTTCCTTCTCCCATTCGCAATTGTGGCAGCCACCCTACTACACGCCCTATTTCTACACGAAACCGGCTCCAACAACCCCCTAGGCCTAAACTCCGATACAGACAAAATCTCATTCCACCCATACTTCTCGTATAAAGACTTACTAGGGTTTATTATACTAATCACAGCCCTAGCATCCTTAGCATTATTCTCACCAAACCTCCTGGGAGACCCCGAAAACTTTACACCGGCCAACCCCTTGGTAACTCCCCCCCACATTAAGCCGGAGTGATACTTCTTATTTGCCTACGCCATTCTACGATCCATCCCCAACAAACTAGGAGGGGTACTAGCACTACTACTCTCAATCCTCGTCCTAATAGTTGTTCCCCTACTACACACCTCAAAACAACAAGGACTCACTTTCCGCCCCCTCACCCAGCTCCTCTTCTGAACTTTAGTCGCAGACGTATTTATCTTAACATGAATCGGAGGCATACCCGTCGAACACCCCTTCATCATCATCGGGCAGATCGCCTCCATTTTGTACTTCTCACTATTCCTAATCATTAACCCATTAATCGGATGATTAGAAAACAAACTCCTTATTTTCAAC
>Liobagrus kingi NC_020337 Amblycipitidae
ATGGTAACCCGAAAAACGCACCCCCTATTTAAAATTGTTAACGACGCACTCATTGACCTCCCAGCCCCGTCCAACATCTCTGCATGATGAAACTTTGGCTCCCTCCTCCTCCTCTGCCTCATAATACAAATTCTAACAGGCCTATTCCTAGCAATACACTATACTTCTGACATCTCAACTGCCTTTTCATCAGTAGTGCATATTTGCCGAGACGTGAATTACGGATGAGTCATCCGAAATCTACACGCAAACGGCGCCTCTTTCTTTTTTATTTGTATTTATTTACACATTGGGCGAGGACTCTATTATGGCTCATACCTGTATAAAGAAACCTGAAATATTGGAGTAGTTCTGCTTCTTCTAGTAATAATAACTGCATTCGTGGGTTATGTGCTCCCATGAGGACAAATATCCTTCTGAGGCGCCACAGTAATTACAAACCTCCTATCAGCAGTACCCTACGTGGGGGACACCCTCGTACAATGAATTTGAGGGGGCTTCTCCGTAGATAATGCAACACTTACACGATTCTTCGCATTCCACTTCCTCCTTCCATTCGCAATTATCGCCGCTACGCTACTACACGCCCTCTTTTTACACGAAACGGGCTCCAACAACCCCCTGGGCCTAAACTCTGATGCAGACAAAATCTCATTTCACCCATACTTCTCATACAAGGACTTACTGGGGTTTATTATACTAATCACAGCCCTAGCATCCCTAGCGCTATTCTCACCAAATCTCCTAGGGGACCCCGAAAACTTTACACCGGCCAACCCCCTAGTAACCCCCCCGCACATCAAACCAGAATGATACTTCTTATTTGCCTACGCCATCCTACGATCAATCCCCAACAAACTGGGCGGAGTACTAGCACTACTACTTTCAATCCTCATCCTAATGGTTGTACCCCTATTGCACACCTCAAAACAACAAGGCCTCACCTTCCGCCCGCTCACCCAACTACTATTCTGAACCCTCGTCGCAGACGTGTTCATCCTAACGTGAATCGGAGGCATACCCGTCGAACACCCCTTCATCATCATCGGGCAGGTCGCCTCCGTCCTGTACTTCTCACTATTTCTAATCATTAACCCATTAATCGGATGATTAGAAAACAAACTTCTTATCTTCAGC
>Liobagrus marginatus NC_022923 Amblycipitidae
ATGGTAACCCGAAAAACGCACCCCCTATTTAAAATTGTTAACGACGCACTCATTGACCTCCCAGCCCCGTCCAACATCTCTGCATGATGAAACTTTGGCTCCCTCCTCCTCCTCTGCCTCATAATACAAATTCTAACAGGCCTATTCCTAGCAATACACTATACTTCTGACATCTCAACTGCCTTTTCATCAGTAGTGCATATTTGCCGAGACGTGAATTACGGATGAGTCATCCGAAATCTACACGCAAACGGCGCCTCTTTCTTTTTTATTTGTATTTATTTACACATTGGGCGAGGACTCTATTATGGCTCATACCTGTATAAAGAAACCTGAAATATTGGAGTAGTTCTGCTTCTTCTAGTAATAATAACTGCATTCGTGGGTTATGTGCTCCCATGAGGACAAATATCATTCTGAGGCGCCACAGTAATTACAAACCTCCTATCAGCAGTACCCTATGTGGGAGATACCCTGGTGCAATGAATTTGAGGGGGCTTCTCCGTAGACAATGCAACACTAACACGATTCTTCGCATTCCACTTCCTCCTTCCATTCGCAATCATTGCCGCTACACTACTACACGCTTTATTTCTACACGAAACAGGCTCTAATAACCCCCTAGGCCTAAACTCCGACGCAGACAAAATCTCATTTCATCCGTACTTTTCATACAAAGACTTACTGGGATTTATTATACTGATCACAGCCCTGGCATCTCTAGCTCTATTCTCACCAAACCTTCTAGGAGACCCCGAAAACTTCACACCAGCTAACCCCCTGGTGACCCCCCCACACATCAAACCAGAGTGATACTTCTTATTTGCCTACGCCATCTTACGGTCAATCCCCAACAAACTGGGCGGAGTACTAGCACTACTTTTCTCAATTCTCATCCTAATAGTTGTACCCCTGCTACACACCTCAAAACAGCAAGGCCTCACCTTCCGCCCACTCACCCAACTCCTATTTTGAACGCTAGTCGCAGACGTATTCATCCTAACCTGAATCGGAGGCATACCCGTCGAACACCCCTTCATCATTATCGGACAAATCGCCTCTATCCTGTACTTTTCACTATTTCTAATCATTAACCCATTAATCGGATGACTAGAAAACAAACTCCTTATTTTCAAC
>Liobagrus anguillicauda NC_021602 Amblycipitidae
ATGGTAACCCGAAAAACGCACCCCCTATTTAAAATTGTTAACGACGCACTCATTGACCTCCCAGCCCCGTCCAACATCTCTGCATGATGAAACTTTGGCTCCCTCCTCCTCCTCTGCCTTATAATACAAATTCTAACAGGCCTATTCCTAGCAATACACTATACTTCTGACATCTCAACTGCCTTTTCATCAGTAGTACATATTTGCCGAGACGTAAATTACGGATGAGTCATTCGAAATCTACACGCAAACGGCGCCTCTTTCTTTTTTATTTGTATTTATTTACACATTGGACGAGGGCTCTATTATGGCTCATACCTGTATAAAGAAACCTGAAATATTGGGGTAGTCCTACTTCTTCTAGTAATAATAACTGCATTCGTGGGTTATGTGCTTCCATGAGGACAAATATCATTCTGAGGCGCCACAGTAATTACAAACCTCCTGTCCGCAGTGCCCTATGTGGGGGATACCCTTGTACAGTGAATTTGAGGGGGCTTCTCCGTAGACAATGCAACACTAACACGATTCTTCGCATTCCACTTCCTCCTCCCATTCGCAATCATTGCCGCTACACTACTACACGCTTTATTTCTACACGAGACGGGCTCCAATAACCCCCTAGGCCTAAATTCCAACGCAGACAAAATCTCATTTCATCCGTACTTTTCATACAAAGACTTACTAGGATTTATTATACTAATCACAGCCCTAACATCTCTAGCTCTATTCTCACCAAACCTTCTAGGAGACCCCGAAAACTTCACACCAGCCAACCCCCTCGTAACCCCTCCACATATCAAACCAGAGTGATACTTCTTATTTGCCTACGCCATTTTACGATCAATCCCCAACAAACTCGGCGGAGTGCTAGCACTACTATTCTCAATTCTCATCCTAATAGTTGTACCCTTGCTACATACCTCAAAACAACAAGGCCTCACCTTCCGCCCACTCACCCAACTTCTATTTTGAACGCTAGTCGCAGACGTATTCATCCTAACCTGAATCGGAGGCATACCCGTCGAACACCCCTTCATCATTATCGGACAAATCGCCTCCGTCCTGTACTTTTCACTATTTCTAATCATTAACCCATTAATCGGATGGTTAGAAAACAAACTCCTTATTTTCAAC
>Arius maculatus NC_045222 Ariidae
ATGATCACCCGAAAAACCCACCCCCTACTCAAAATCGCCAACGACGCTCTAATTGATCTCCCTGCCCCCTCCAACATCTCTGCATGATGAAACTTTGGCTCCCTATTATTACTCTGCCTTATTGTACAAATCATAACAGGACTATTCCTAGCTATACACTACACCTCAGACATCTCCACCGCTTTCTCATCCGTAGCCCACATCTGCCGAGACGTTAACTACGGATGGGTTATCCGCAATCTGCACGCCAACGGGGCTTCATTCTTCTTTATCTGTATCTACCTACATATTGGACGAGGCCTGTACTACGGCTCCTACCTCTACAAAGAAACCTGAAACATTGGAGTTGTCCTGCTACTGCTAGTAATAATAACCGCATTCGTAGGATACGTCCTACCATGGGGACAAATATCATTTTGAGGCGCTACAGTAATCACAAACCTCCTATCTGCCGTGCCCTACGTAGGAGACGCACTAGTCCAATGAATCTGAGGCGGTTTCTCCGTCGACAATGCCACCCTAACACGATTCTTTGCATTCCACTTCCTACTTCCATTCGCAATTGTCGCAGCCACACTACTACATGCCCTTTTCTTACATGAAACAGGCTCCAACAACCCAATTGGCCTAAATTCTGACGCAGATAAAATCCCCTTCCACCCCTACTTCTCCTATAAAGACATTTTAGGCTTCATTATCCTCCTATCAGCCCTCACATTTCTAGCCCTCTTCTCGCCCAACCTCCTAGGAGACCCAGAAAACTTCACTCCTGCCAACCCTCTTGTAACTCCCCCACACATCAAACCAGAATGATACTTCCTCTTTGCATACGCCATCCTACGGTCGATTCCTAACAAACTAGGAGGCGTCCTGGCACTCCTATTTTCCATCCTAGTACTCATACTAGTCCCCATACTACACATTTCAAAACAGCAAGGACTTACCTTCCGCCCTCTCTCCCAACTCCTATTCTGAATCCTCGTAGCAGACGTCTTCATCCTAACCTGAATCGGCGGCATACCAGTAGAAGATCCATTCATCATCATCGGACAAGTCGCCTCTGTCCTATACTTCTCTCTCTTCTTAATTCTAAACCCACTAGCAAGCTGATTAGAAAATAAATCCCTCAATCTTAAC
>Arius arius NC_036673 Ariidae
ATGATCACCCGAAAAACCCACCCCCTACTCAAAATCGCCAACGACGCTCTAATTGATCTCCCTGCCCCCTCCAACATCTCTGCATGATGAAACTTTGGCTCCCTATTATTACTCTGCCTTATTGTACAAATCATAACAGGACTATTCCTAGCTATACACTACACCTCAGACATCTCCACCGCTTTCTCATCCGTAGCCCACATCTGCCGAGACGTTAACTACGGATGGGTTATCCGCAATCTGCACGCCAACGGGGCTTCATTCTTCTTTATCTGTATCTACCTACATATTGGACGAGGCCTGTACTACGGCTCCTACCTCTACAAAGAAACCTGAAACATTGGAGTTGTCCTGCTACTGCTAGTAATAATAACCGCATTCGTAGGATACGTCCTACCATGGGGACAAATATCATTTTGAGGCGCTACAGTAATCACAAACCTCCTATCTGCCGTGCCCTACGTAGGAGACGCACTAGTCCAATGAATCTGAGGCGGTTTCTCCGTCGACAATGCCACCCTAACACGATTCTTTGCATTCCACTTCCTACTTCCATTCGCAATTGTCGCAGCCACACTACTACATGCCCTTTTCTTACATGAAACAGGCTCCAACAACCCAATTGGCCTAAATTCTGACGCAGATAAAATCCCCTTCCACCCCTACTTCTCCTATAAAGACATTTTAGGCTTCATTATCCTCCTATCAGCCCTCACATTTCTAGCCCTCTTCTCGCCCAACCTCCTAGGAGACCCAGAAAACTTCACTCCTGCCAACCCTCTTGTAACTCCCCCACACATCAAACCAGAATGATACTTCCTCTTTGCATACGCCATCCTACGGTCGATTCCTAACAAACTAGGAGGCGTCCTGGCACTCCTATTTTCCATCCTAGTACTCATACTAGTCCCCATACTACACATTTCAAAACAGCAAGGACTTACCTTCCGCCCTCTCTCCCAACTCCTATTCTGAATCCTCGTAGCAGACGTCTTCATCCTAACCTGAATCGGCGGCATACCAGTAGAAGATCCATTCATCATCATCGGACAAGTCGCCTCTGTCCTATACTTCTCTCTCTTCTTAATTCTAAACCCACTAGCAAGCTGATTAGAAAATAAATCCCTCAATCTTAAC
>Bagre panamensis NC_037470 Ariidae
ATGATCACCCGAAAAACCCACCCACTACTCAAAATCGCCAACGACGCTTTAATCGACCTCCCCGCCCCATCCAACATTTCTACATGATGAAACTTCGGCTCCCTACTATTACTATGCCTTATTATACAAATCGCAACAGGACTATTTCTAGCTATGCACTATACCTCAGACATCTCCACCGCCTTTTCATCCGTAGCCCACATCTGTCGAGATGTAAACTACGGATGAGTCATCCGCAACCTACACGCTAACGGAGCCTCATTTTTCTTCATCTGCATCTACTTACATATCGGACGAGGCCTATACTATGGCTCATACCTCTACAAAGAAACCTGAAATATTGGAGTAGTACTATTGTTACTCGTAATAATAACCGCATTCGTTGGATATGTCCTACCATGAGGACAAATATCATTTTGAGGTGCTACAGTAATTACAAACCTCTTATCTGCCGTACCCTACATTGGAAACGCACTAGTAGAATGAATTTGAGGCGGCTTCTCCGTTGATAACGCTACACTCACACGATTCTTTGCATTCCACTTTCTACTTCCATTTGCAATTGTAGCAGCTACCCTCCTACATGCCCTTTTTCTACATGAAACAGGCTCTAATAACCCAATTGGCCTAAACTCTGACGCAGACAAAATTCCCTTCCACCCCTACTTCTCCTACAAAGACATCCTAGGCTTCATTATTCTCCTCTCAGCCCTCACATCCCTAGCCCTCTTCTCCCCCAACCTCCTCGGTGACCCAGAAAACTTCACCCCTGCCAATCCCCTTGTAACTCCCCCACATATCAAACCAGAATGATACTTCTTATTTGCATACGCTATCCTACGATCAATCCCCAACAAACTCGGCGGTGTCCTAGCACTCCTATTTTCAATCTTAATCCTTATAATCGTTCCCATACTACACATCTCAAAACAACAAGGGCTTACCTTCCGCCCCCTCTCCCAACTATTATTCTGAATCCTCGTAGCAGACGTATTTATCCTAACCTGAATCGGCGGAATACCAGTCGAAGACCCATTTATTATCATCGGACAAATCGCCTCCATCCTATACTTTTCACTCTTCCTAATTCTAAACCCCCTAGCCAGCTGACTAGAAAACAAGTCCCTTAACTCCGCC
>Netuma thalassina NC_030323 Ariidae
ATGATCACCCGAAAAACCCACCCCCTACTCAAAATCGCCAACGACGCTCTAATTGATCTCCCTGCCCCCTCCAACATCTCTGCATGATGAAACTTTGGCTCCCTATTATTACTCTGCCTTATTGTACAAATCATAACAGGACTATTCCTAGCTATACACTACACCTCAGACATCTCCACCGCTTTCTCATCCGTAGCCCACATCTGCCGAGACGTTAACTACGGATGGGTTATCCGCAATCTGCACGCCAACGGGGCTTCATTCTTCTTTATCTGTATCTACCTACATATTGGACGAGGCCTGTACTACGGCTCCTACCTCTACAAAGAAACCTGAAACATTGGAGTTGTCCTGCTACTGCTAGTAATAATAACCGCATTCGTAGGATACGTCCTACCATGGGGACAAATATCATTTTGAGGCGCTACAGTAATCACAAACCTCCTATCTGCCGTGCCCTACGTAGGAGACGCACTAGTCCAATGAATCTGAGGCGGTTTCTCCGTCGACAATGCCACCCTAACACGATTCTTTGCATTCCACTTCCTACTTCCATTCGCAATTGTCGCAGCCACACTACTACATGCCCTTTTCTTACATGAAACAGGCTCCAACAACCCAATTGGCCTAAATTCTGACGCAGATAAAATCCCCTTCCACCCCTACTTCTCCTATAAAGACATTTTAGGCTTCATTATCCTCCTATCAGCCCTCACATTTCTAGCCCTCTTCTCGCCCAACCTCCTAGGAGACCCAGAAAACTTCACTCCTGCCAACCCTCTTGTAACTCCCCCACACATCAAACCAGAATGATACTTCCTCTTTGCATACGCCATCCTACGGTCAATTCCTAACAAACTAGGAGGCGTCCTGGCACTCCTATTTTCCATCCTAGTACTCATACTAGTCCCCATACTACACATTTCAAAACAGCAAGGACTCACCTTCCGCCCTCTCTCCCAACTCCTATTCTGAATCCTCGTAGCAGACGTCTTCATCCTAACCTGAATCGGCGGCATACCAGTAGAAGATCCATTCATCATCATCGGACAAGTCGCCTCTGTCCTATACTTCTCTCTCTTCTTAATTCTAAACCCACTAGCAAGCTGATTAGAAAATAAATCCCTCAATCTTAAC
>Occidentarius platypogon NC_037469 Ariidae
ATGATCACCCGAAAAACCCACCCCCTCCTTAAAATCGCTAATGACGCTCTAATTGACCTCCCTGCTCCCTCCAATATCTCTGCATGATGAAACTTCGGTTCCCTACTACTACTCTGCCTTATAGTACAAATCATAACAGGACTATTCCTAGCTATACACTACACCTCAGATATCTCCACTGCCTTTTCATCCGTAGCCCACATTTGTCGAGACGTAAATTATGGATGAGTCATCCGTAACCTGCACGCCAACGGAGCCTCATTCTTCTTCATCTGCCTCTATTTACATATTGGACGAGGACTATACTATGGCTCATACCTCTATAAAGAAACCTGAAACATCGGAGTAGTGCTACTCCTCCTCGTAATAATAACTGCATTCGTCGGATATGTCCTACCATGAGGACAAATATCATTTTGAGGAGCCACAGTAATCACAAACCTCCTATCAGCCGTCCCCTACATAGGAGACGCACTAGTACAATGAATCTGAGGTGGCTTTTCCGTCGACAACGCCACCCTAACACGATTCTTCGCATTTCACTTCTTACTCCCATTTGCAATTATCGCAGCTACACTCCTACACGCCCTCTTCTTACATGAAACAGGCTCCAACAACCCAATCGGCCTAAACTCCGACGCAGACAAAATCCCCTTCCACCCCTACTTCTCTTACAAAGACATTCTAGGCTTTATTATTCTCCTCTCAACCCTCACATCCCTAGCTCTCTTCTCACCCAATCTCCTCGGAGACCCAGAAAACTTCACCCCCGCCAACCCTCTTGTAACACCTCCACATATTAAACCAGAATGATACTTCCTCTTTGCATACGCCATCCTACGATCAATCCCCAATAAACTAGGTGGAGTCTTAGCACTCCTATTCTCCATCCTAGTACTTATAATTGTCCCAATATTACACACCTCCAAACAACGAGGACTCACCTTCCGTCCTCTCTCACAACTCCTATTCTGAATCCTCGTAGCAGACGTATTTATCCTAACCTGAATTGGTGGTATGCCAGTCGAAGACCCATTCATCATTATTGGACAAATCGCCTCCATCCTATACTTCTCACTTTTCTTAATCTTAAACCCACTAGCAAGTTGATTAGAAAACAAATCCCTTAACCTCAAC
